# Supplementary material for: Genetically Predicted Peripheral Immune Cells Mediate the Effect of Gut Microbiota on Influenza Susceptibility
Source: Int J Mol Sci. 2024 Jul 14;25(14):7706. doi: 10.3390/ijms25147706 (PMC11276963; doi:10.3390/ijms25147706)
Supplement: Supplementary file 1 [file ijms-25-07706-s001.zip]

Archive with 1 entries (1 files):
- RE-ijms-3056708-supplementary.xlsx
