# Supplementary material for: Genetically Predicted Peripheral Immune Cells Mediate the Effect of Gut Microbiota on Influenza Susceptibility
Source: Int J Mol Sci. 2024 Jul 14;25(14):7706. doi: 10.3390/ijms25147706 (PMC11276963; doi:10.3390/ijms25147706)
Supplement: Supplementary file 1 [file ijms-25-07706-s001.zip › RE-ijms-3056708-supplementary.xlsx]

## Sheet: GM-Influenza
IEU id of the exposed phenotype	Gut microbiota taxa	Outcome	MR method	P value	beta	or	or_lci95	or_uci95	Cochran's Q	Cochran's Q test P value	egger_intercept	Pleiotropy analysis P value	Nsnps
ebi-a-GCST90016934	family Defluviitaleaceae	Influenza and pneumonia	IVW	8.2009e-05	-0.154556	0.856796	0.793365	0.925298	9.18917	0.51425	-0.00108914	0.938861	11
			MR Egger	0.314843	-0.144329	0.865603	0.663596	1.1291
			W M	0.00181112	-0.177288	0.837538	0.752183	0.932579
ebi-a-GCST90016986	genus Defluviitaleaceae UCG011		IVW	0.00131674	-0.140949	0.868534	0.796962	0.946534	5.60251	0.691659	-0.0188911	0.272359	9
			MR Egger	0.804614	0.0407855	1.04163	0.763122	1.42178
			W M	0.0398848	-0.119566	0.887306	0.788689	0.998253
ebi-a-GCST90016908	class Actinobacteria		IVW	0.0226211	-0.108065	0.897569	0.817935	0.984957	16.6884	0.213944	-0.000367049	0.971537	14
			MR Egger	0.472646	-0.103318	0.901841	0.68632	1.18504
			W M	0.0475812	-0.123142	0.884138	0.786804	0.993513
ebi-a-GCST90016913	class Clostridia		IVW	0.0265414	-0.109339	0.896426	0.813873	0.987354	6.78519	0.816203	0.00550606	0.569857	12
			MR Egger	0.202766	-0.182467	0.833212	0.640923	1.08319
			W M	0.0313682	-0.143321	0.866476	0.762265	0.984933
ebi-a-GCST90016967	genus Anaerotruncus		IVW	0.0341973	0.104378	1.11002	1.0078	1.2226	10.2189	0.596759	-0.0104626	0.306747	13
			MR Egger	0.111101	0.24926	1.28308	0.96779	1.70107
			W M	0.188887	0.0906169	1.09485	0.955178	1.25494
ebi-a-GCST90017043	genus Phascolarctobacterium		IVW	0.037595	0.111645	1.11812	1.00642	1.2422	4.66015	0.58808	0.0138734	0.558234	7
			MR Egger	0.862138	-0.0474046	0.953701	0.573677	1.58547
			W M	0.0828509	0.12058	1.12815	0.98255	1.29533
ebi-a-GCST90017062	genus Ruminococcus1		IVW	0.0397127	0.104182	1.1098	1.00491	1.22564	7.48283	0.586982	-0.0198455	0.0939554	10
			MR Egger	0.0351238	0.342282	1.40816	1.08044	1.83528
			W M	0.0135776	0.164643	1.17897	1.03264	1.34604
ebi-a-GCST90017113	phylum Euryarchaeota		IVW	0.0420038	0.0524862	1.05389	1.0019	1.10858	8.15025	0.614164	0.0282152	0.108914	11
			MR Egger	0.2342	-0.146028	0.864133	0.690396	1.08159
			W M	0.328379	0.0330553	1.03361	0.962591	1.10986
ebi-a-GCST90017004	genus Eubacterium ruminantium group	Influenza	IVW	0.00347341	0.199339	1.2206	1.06785	1.39519	18.1995	0.37636	0.0261454	0.244438	18
			MR Egger	0.791913	-0.0604309	0.941359	0.605361	1.46385
			W M	0.241206	0.111129	1.11754	0.93538	1.33517
ebi-a-GCST90016989	genus Dorea		IVW	0.00778032	-0.376841	0.686025	0.519774	0.905452	8.9374	0.443073	-0.00445623	0.874725	10
			MR Egger	0.470968	-0.31385	0.730628	0.324047	1.64735
			W M	0.0574818	-0.374222	0.687824	0.467334	1.01234
ebi-a-GCST90016970	genus Bifidobacterium		IVW	0.019707	-0.227875	0.796224	0.657435	0.964312	4.89877	0.93597	-0.0271914	0.180418	12
			MR Egger	0.729012	0.0848504	1.08855	0.682564	1.73603
			W M	0.243662	-0.153723	0.85751	0.660363	1.11351
ebi-a-GCST90017027	genus Lachnospiraceae UCG008		IVW	0.0249492	0.192368	1.21212	1.02451	1.43408	9.45801	0.396113	0.0276866	0.572069	10
			MR Egger	0.882721	-0.0688982	0.933422	0.384593	2.26545
			W M	0.487692	0.0782928	1.08144	0.872582	1.34029
ebi-a-GCST90016986	genus Defluviitaleaceae UCG011		IVW	0.027064	-0.233195	0.791999	0.644066	0.973911	5.07614	0.749408	0.00139891	0.971789	9
			MR Egger	0.538825	-0.24664	0.781422	0.369771	1.65134
			W M	0.0543752	-0.257907	0.772667	0.587976	1.01537
ebi-a-GCST90016908	class Actinobacteria		IVW	0.030226	-0.218289	0.803893	0.659867	0.979354	8.38333	0.817762	-0.00504525	0.810288	14
			MR Egger	0.600976	-0.152937	0.858184	0.491164	1.49946
			W M	0.215984	-0.172772	0.841329	0.642959	1.1009
ebi-a-GCST90017016	genus Howardella		IVW	0.0370903	-0.133576	0.874961	0.771702	0.992038	6.41625	0.600712	0.00507788	0.901257	9
			MR Egger	0.536973	-0.165277	0.847659	0.514617	1.39623
			W M	0.101511	-0.144634	0.865339	0.729122	1.02701
ebi-a-GCST90016934	family Defluviitaleaceae		IVW	0.038267	-0.201124	0.817811	0.676124	0.989189	10.6122	0.388517	0.017331	0.634288	11
			MR Egger	0.319853	-0.36382	0.695016	0.353062	1.36816
			W M	0.0727187	-0.236533	0.78936	0.604848	1.03016
ebi-a-GCST90016945	family Peptococcaceae		IVW	0.0456526	0.212049	1.23621	1.0041	1.52197	4.27523	0.831477	-0.00364889	0.89498	9
			MR Egger	0.425386	0.249743	1.2837	0.719875	2.28911
			W M	0.134602	0.209699	1.23331	0.9364	1.62435
ebi-a-GCST90016926	family Alcaligenaceae		IVW	0.04624	-0.294619	0.744816	0.557479	0.995105	12.3071	0.26503	0.0526402	0.240228	11
			MR Egger	0.128394	-1.10332	0.331766	0.0911808	1.20715
			W M	0.109609	-0.309428	0.733867	0.514051	1.04768
ebi-a-GCST90017056	genus Ruminococcaceae UCG005		IVW	0.0466474	0.21152	1.23555	1.00314	1.52182	14.6016	0.33288	-0.00627069	0.807454	14
			MR Egger	0.366969	0.280929	1.32436	0.736109	2.3827
			W M	0.316975	0.143292	1.15407	0.876756	1.51909

## Sheet: 731 IMC-Influenza
IEU id of the exposed phenotype	Immune cell	Outcome	Method	nsnp	b	se	pval	lo_ci	up_ci	or	or_lci95	or_uci95
ebi-a-GCST90002112	HLA DR on CD33- HLA DR+	Influenza and pneumonia	Inverse variance weighted	9	0.0352679	0.0100503	0.000449536	0.0155694	0.0549665	1.0359	1.01569	1.05651
			MR Egger	9	0.0611175	0.0157693	0.00608658	0.0302096	0.0920254	1.06302	1.03067	1.09639
			Weighted median	9	0.040965	0.0117944	0.000514192	0.0178479	0.0640821	1.04182	1.01801	1.06618
ebi-a-GCST90002105	HLA DR on plasmacytoid Dendritic Cell		Inverse variance weighted	15	0.0309259	0.00891123	0.000519614	0.0134598	0.0483919	1.03141	1.01355	1.04958
			MR Egger	15	0.0337917	0.0141844	0.0331645	0.00599021	0.0615932	1.03437	1.00601	1.06353
			Weighted median	15	0.0441706	0.0101752	1.41837e-05	0.0242272	0.0641141	1.04516	1.02452	1.06621
ebi-a-GCST90001991	HLA DR on CD14+ monocyte		Inverse variance weighted	13	0.0452286	0.0134393	0.000764362	0.0188875	0.0715697	1.04627	1.01907	1.07419
			MR Egger	13	0.0543162	0.027101	0.0702946	0.00119822	0.107434	1.05582	1.0012	1.11342
			Weighted median	13	0.0563156	0.0150703	0.000186325	0.0267779	0.0858534	1.05793	1.02714	1.08965
ebi-a-GCST90002106	HLA DR on Dendritic Cell		Inverse variance weighted	13	0.0322087	0.0105092	0.00217797	0.0116108	0.0528067	1.03273	1.01168	1.05423
			MR Egger	13	0.0519769	0.0174361	0.0124975	0.0178021	0.0861517	1.05335	1.01796	1.08997
			Weighted median	13	0.042383	0.011835	0.000342051	0.0191865	0.0655795	1.04329	1.01937	1.06778
ebi-a-GCST90001444	CD20- CD38- B cell %lymphocyte		Inverse variance weighted	13	-0.0390162	0.013145	0.0029961	-0.0647804	-0.013252	0.961735	0.937273	0.986835
			MR Egger	13	-0.0348592	0.0190931	0.0951315	-0.0722818	0.00256331	0.965741	0.930269	1.00257
			Weighted median	13	-0.0356072	0.0183212	0.0519561	-0.0715167	0.000302353	0.965019	0.930981	1.0003
ebi-a-GCST90002010	HLA DR on monocyte		Inverse variance weighted	7	0.0423595	0.0142867	0.00302727	0.0143575	0.0703614	1.04327	1.01446	1.0729
			MR Egger	7	0.104655	0.0358817	0.0331418	0.0343269	0.174983	1.11033	1.03492	1.19123
			Weighted median	7	0.0595302	0.0168099	0.000398042	0.0265828	0.0924777	1.06134	1.02694	1.09689
ebi-a-GCST90001988	HLA DR on CD14+ CD16- monocyte		Inverse variance weighted	13	0.040731	0.0138705	0.00331928	0.0135447	0.0679172	1.04157	1.01364	1.07028
			MR Egger	13	0.0546424	0.0278263	0.0753375	0.00010294	0.109182	1.05616	1.0001	1.11537
			Weighted median	13	0.0543255	0.0146532	0.000209392	0.0256052	0.0830459	1.05583	1.02594	1.08659
ebi-a-GCST90001940	CD25 on CD39+ activated CD4 regulatory T cell		Inverse variance weighted	8	0.0403026	0.0138795	0.00368721	0.0130988	0.0675064	1.04113	1.01318	1.06984
			MR Egger	8	0.0275615	0.0176588	0.169598	-0.00704982	0.0621728	1.02794	0.992975	1.06415
			Weighted median	8	0.0357069	0.0180496	0.0478981	0.000329795	0.0710841	1.03635	1.00033	1.07367
ebi-a-GCST90001612	CD8dim T cell %leukocyte		Inverse variance weighted	11	-0.056367	0.0207314	0.00654967	-0.0970006	-0.0157334	0.945192	0.907555	0.98439
			MR Egger	11	-0.0363543	0.0447577	0.437605	-0.124079	0.0513707	0.964299	0.88331	1.05271
			Weighted median	11	-0.0489275	0.0280102	0.0806768	-0.103828	0.00597255	0.95225	0.901381	1.00599
ebi-a-GCST90001625	HLA DR+ CD4+ T cell %T cell		Inverse variance weighted	8	0.0818966	0.0301416	0.00658642	0.0228191	0.140974	1.08534	1.02308	1.15139
			MR Egger	8	0.013117	0.0681014	0.853619	-0.120362	0.146596	1.0132	0.8866	1.15789
			Weighted median	8	0.063521	0.0316643	0.044848	0.00145899	0.125583	1.06558	1.00146	1.13381
ebi-a-GCST90001766	CD24 on IgD+ CD38- B cell		Inverse variance weighted	12	0.0302598	0.0122373	0.0134078	0.00627467	0.0542448	1.03072	1.00629	1.05574
			MR Egger	12	0.0339475	0.0167427	0.0700846	0.00113187	0.0667632	1.03453	1.00113	1.06904
			Weighted median	12	0.0315173	0.0183402	0.0857087	-0.00442949	0.0674641	1.03202	0.99558	1.06979
ebi-a-GCST90001597	CD8dim T cell %T cell		Inverse variance weighted	10	-0.0584653	0.0239058	0.0144592	-0.105321	-0.0116098	0.943211	0.900036	0.988457
			MR Egger	10	-0.0709663	0.0556419	0.237951	-0.180024	0.0380917	0.931493	0.83525	1.03883
			Weighted median	10	-0.0481429	0.0326486	0.140326	-0.112134	0.0158484	0.952998	0.893924	1.01597
ebi-a-GCST90001750	CD20 on IgD+ CD38- unswitched memory B cell		Inverse variance weighted	15	0.04261	0.0175199	0.0150117	0.00827106	0.0769489	1.04353	1.00831	1.07999
			MR Egger	15	0.0562783	0.0535879	0.312755	-0.0487539	0.161311	1.05789	0.952415	1.17505
			Weighted median	15	0.0438059	0.0216795	0.0433201	0.00131401	0.0862978	1.04478	1.00131	1.09013
ebi-a-GCST90001841	CD3 on Central Memory CD4+ T cell		Inverse variance weighted	14	0.0227622	0.0094327	0.015817	0.00427405	0.0412503	1.02302	1.00428	1.04211
			MR Egger	14	0.0311784	0.013164	0.0355011	0.00537691	0.0569799	1.03167	1.00539	1.05863
			Weighted median	14	0.0343435	0.0139787	0.0140166	0.00694516	0.0617417	1.03494	1.00697	1.06369
ebi-a-GCST90001531	CD33dim HLA DR- Absolute Count		Inverse variance weighted	17	0.0129978	0.00538735	0.0158372	0.00243856	0.023557	1.01308	1.00244	1.02384
			MR Egger	17	0.00595783	0.00644787	0.370113	-0.00668001	0.0185957	1.00598	0.993342	1.01877
			Weighted median	17	0.00802632	0.00698864	0.25077	-0.00567141	0.0217241	1.00806	0.994345	1.02196
ebi-a-GCST90001801	CD27 on IgD+ CD38- unswitched memory B cell		Inverse variance weighted	15	0.0219389	0.00913883	0.0163671	0.00402681	0.039851	1.02218	1.00403	1.04066
			MR Egger	15	0.0110623	0.0166876	0.518973	-0.0216454	0.04377	1.01112	0.978587	1.04474
			Weighted median	15	0.02509	0.0123302	0.041867	0.000922793	0.0492573	1.02541	1.00092	1.05049
ebi-a-GCST90001573	Terminally Differentiated CD4-CD8- T cell %CD4-CD8- T cell		Inverse variance weighted	18	0.0354169	0.0147856	0.016604	0.00643709	0.0643967	1.03605	1.00646	1.06652
			MR Egger	18	0.0276824	0.0244328	0.273907	-0.0202059	0.0755707	1.02807	0.979997	1.0785
			Weighted median	18	0.0246955	0.0200394	0.21782	-0.0145818	0.0639728	1.025	0.985524	1.06606
ebi-a-GCST90001414	IgD- CD24- B cell Absolute Count		Inverse variance weighted	10	-0.0541632	0.0227548	0.0172985	-0.0987626	-0.00956387	0.947277	0.905958	0.990482
			MR Egger	10	-0.0760728	0.03435	0.0576624	-0.143399	-0.00874679	0.926749	0.866409	0.991291
			Weighted median	10	-0.0297163	0.0263285	0.259036	-0.0813201	0.0218876	0.970721	0.921899	1.02213
ebi-a-GCST90001432	Unswitched memory B cell %lymphocyte		Inverse variance weighted	15	0.0490613	0.0208676	0.0187191	0.00816086	0.0899618	1.05028	1.00819	1.09413
			MR Egger	15	0.132676	0.041195	0.00669549	0.0519342	0.213419	1.14188	1.05331	1.2379
			Weighted median	15	0.0623531	0.0282459	0.0272785	0.00699113	0.117715	1.06434	1.00702	1.12492
ebi-a-GCST90001832	CD62L on CD62L+ plasmacytoid Dendritic Cell		Inverse variance weighted	10	-0.0451582	0.0194392	0.0201764	-0.083259	-0.00705742	0.955846	0.920113	0.992967
			MR Egger	10	-0.0679588	0.0350955	0.088839	-0.136746	0.000828332	0.934299	0.872192	1.00083
			Weighted median	10	-0.0392426	0.0238356	0.0996842	-0.0859604	0.00747516	0.961517	0.917631	1.0075
ebi-a-GCST90002001	CD64 on CD14- CD16-		Inverse variance weighted	9	0.0889519	0.0388915	0.0221853	0.0127245	0.165179	1.09303	1.01281	1.1796
			MR Egger	9	0.100474	0.100303	0.349847	-0.0961198	0.297069	1.1057	0.908355	1.34591
			Weighted median	9	0.0918083	0.0374262	0.0141651	0.018453	0.165164	1.09615	1.01862	1.17959
ebi-a-GCST90001932	CD127 on CD45RA+ CD4+ T cell		Inverse variance weighted	10	0.0426994	0.0192695	0.0266983	0.00493108	0.0804676	1.04362	1.00494	1.08379
			MR Egger	10	0.0167422	0.066928	0.808774	-0.114437	0.147921	1.01688	0.891868	1.15942
			Weighted median	10	0.03984	0.0267411	0.136267	-0.0125727	0.0922526	1.04064	0.987506	1.09664
ebi-a-GCST90001489	CD39+ activated CD4 regulatory T cell Absolute Count		Inverse variance weighted	23	-0.0172621	0.00786405	0.0281594	-0.0326756	-0.00184852	0.982886	0.967852	0.998153
			MR Egger	23	-0.0196248	0.0127807	0.139591	-0.0446751	0.00542539	0.980566	0.956308	1.00544
			Weighted median	23	-0.0154929	0.00985038	0.115759	-0.0347997	0.00381382	0.984626	0.965799	1.00382
ebi-a-GCST90001896	CD28 on CD28+ CD45RA+ CD8+ T cell		Inverse variance weighted	10	0.0311645	0.0143717	0.0301236	0.00299594	0.059333	1.03166	1.003	1.06113
			MR Egger	10	0.00175565	0.0182421	0.925696	-0.0339988	0.0375101	1.00176	0.966573	1.03822
			Weighted median	10	0.0243755	0.0172126	0.156735	-0.00936127	0.0581122	1.02467	0.990682	1.05983
ebi-a-GCST90001985	CD40 on monocytes		Inverse variance weighted	22	0.0110553	0.00510605	0.030377	0.00104746	0.0210632	1.01112	1.00105	1.02129
			MR Egger	22	0.0136804	0.00672924	0.0555426	0.000491121	0.0268697	1.01377	1.00049	1.02723
			Weighted median	22	0.0130962	0.00735751	0.0750801	-0.00132454	0.0275169	1.01318	0.998676	1.0279
ebi-a-GCST90001578	Transitional B cell %lymphocyte		Inverse variance weighted	15	-0.0504731	0.0233665	0.0307674	-0.0962714	-0.00467488	0.950779	0.908217	0.995336
			MR Egger	15	-0.00425844	0.0622879	0.946534	-0.126343	0.117826	0.995751	0.881313	1.12505
			Weighted median	15	-0.0229143	0.0321043	0.475385	-0.0858386	0.0400101	0.977346	0.917742	1.04082
ebi-a-GCST90002081	SSC-A on CD4+ T cell		Inverse variance weighted	15	-0.0435643	0.0203712	0.0324742	-0.0834919	-0.00363675	0.957371	0.919898	0.99637
			MR Egger	15	-0.103806	0.0500202	0.0583705	-0.201845	-0.00576594	0.901401	0.817222	0.994251
			Weighted median	15	-0.0190015	0.0290965	0.513723	-0.0760307	0.0380277	0.981178	0.926788	1.03876
ebi-a-GCST90001536	CD45RA- CD4+ T cell %T cell		Inverse variance weighted	18	-0.00849136	0.00400101	0.0338121	-0.0163333	-0.000649384	0.991545	0.983799	0.999351
			MR Egger	18	-0.00713452	0.00459096	0.139731	-0.0161328	0.00186377	0.992891	0.983997	1.00187
			Weighted median	18	-0.0070106	0.00545883	0.199049	-0.0177099	0.00368872	0.993014	0.982446	1.0037
ebi-a-GCST90001821	IgD on IgD+ CD24- B cell		Inverse variance weighted	16	0.0214925	0.0101889	0.0349101	0.00152222	0.0414628	1.02173	1.00152	1.04233
			MR Egger	16	0.0120032	0.0177728	0.510442	-0.0228314	0.0468379	1.01208	0.977427	1.04795
			Weighted median	16	0.0193258	0.0134436	0.150563	-0.00702364	0.0456752	1.01951	0.993001	1.04673
ebi-a-GCST90001651	Granulocyte Absolute Count		Inverse variance weighted	14	0.0407078	0.0193606	0.0355004	0.00276091	0.0786546	1.04155	1.00276	1.08183
			MR Egger	14	0.0812799	0.0328517	0.0292704	0.0168906	0.145669	1.08467	1.01703	1.15681
			Weighted median	14	0.0594724	0.0257959	0.0211386	0.00891246	0.110032	1.06128	1.00895	1.11631
ebi-a-GCST90001435	Plasma Blast-Plasma Cell %lymphocyte		Inverse variance weighted	13	0.0131533	0.00629132	0.0365543	0.000822322	0.0254843	1.01324	1.00082	1.02581
			MR Egger	13	0.00620796	0.00744391	0.422042	-0.00838211	0.020798	1.00623	0.991653	1.02102
			Weighted median	13	0.00936004	0.00847044	0.269149	-0.00724201	0.0259621	1.0094	0.992784	1.0263
ebi-a-GCST90002117	HLA DR on HLA DR+ Natural Killer		Inverse variance weighted	17	-0.0283679	0.0136108	0.0371403	-0.055045	-0.00169071	0.972031	0.946443	0.998311
			MR Egger	17	-0.0271719	0.0224921	0.245724	-0.0712563	0.0169126	0.973194	0.931223	1.01706
			Weighted median	17	-0.0252286	0.0149248	0.0909551	-0.0544811	0.004024	0.975087	0.946976	1.00403
ebi-a-GCST90002029	CD39 on CD39+ CD8+ T cell		Inverse variance weighted	12	-0.0334236	0.0167017	0.0453701	-0.066159	-0.000688228	0.967129	0.935982	0.999312
			MR Egger	12	-0.00815356	0.0333285	0.81168	-0.0734774	0.0571702	0.99188	0.929157	1.05884
			Weighted median	12	-0.021746	0.0233746	0.352202	-0.0675603	0.0240682	0.978489	0.934671	1.02436
ebi-a-GCST90001495	CD39+ secreting CD4 regulatory T cell Absolute Count		Inverse variance weighted	14	-0.0157121	0.00785979	0.0456032	-0.0311173	-0.000306909	0.984411	0.969362	0.999693
			MR Egger	14	-0.00802691	0.0134021	0.560358	-0.0342951	0.0182413	0.992005	0.966286	1.01841
			Weighted median	14	-0.0137655	0.00901293	0.126684	-0.0314308	0.00389982	0.986329	0.969058	1.00391
ebi-a-GCST90001422	CD20- CD38- B cell %B cell		Inverse variance weighted	12	-0.0248158	0.0124397	0.0460554	-0.0491976	-0.000433958	0.97549	0.951993	0.999566
			MR Egger	12	-0.0197699	0.0172842	0.279343	-0.053647	0.0141071	0.980424	0.947767	1.01421
			Weighted median	12	-0.029179	0.0179271	0.103601	-0.0643161	0.00595823	0.971243	0.937709	1.00598
ebi-a-GCST90001640	CD3- lymphocyte %lymphocyte		Inverse variance weighted	3	0.10437	0.0523949	0.046372	0.0016762	0.207064	1.11001	1.00168	1.23006
			MR Egger	3	0.793614	0.861037	0.525926	-0.894018	2.48125	2.21137	0.409009	11.9562
			Weighted median	3	0.0910798	0.060827	0.1343	-0.028141	0.210301	1.09536	0.972251	1.23405
ebi-a-GCST90001461	Dendritic Cell Absolute Count		Inverse variance weighted	14	0.0393712	0.0198225	0.0470124	0.000519125	0.0782232	1.04016	1.00052	1.08136
			MR Egger	14	0.0387356	0.0359384	0.302299	-0.0317036	0.109175	1.0395	0.968794	1.11536
			Weighted median	14	0.0214982	0.0203997	0.291951	-0.0184851	0.0614816	1.02173	0.981685	1.06341
IEU id of the exposed phenotype	Immune cell	Outcome	Method	nsnp	b	se	pval	lo_ci	up_ci	or	or_lci95	or_uci95
ebi-a-GCST90001991	HLA DR on CD14+ monocyte	Influenza	Inverse variance weighted	13	0.112052	0.0279764	6.19598e-05	0.0572179	0.166885	1.11857	1.05889	1.18162
			MR Egger	13	0.137905	0.0545486	0.0280671	0.0309902	0.244821	1.14787	1.03148	1.27739
			Weighted median	13	0.124485	0.0354568	0.000446621	0.0549893	0.19398	1.13256	1.05653	1.21407
ebi-a-GCST90001988	HLA DR on CD14+ CD16- monocyte		Inverse variance weighted	13	0.112052	0.0279764	6.19598e-05	0.0572179	0.166885	1.11857	1.05889	1.18162
			MR Egger	13	0.137905	0.0545486	0.0280671	0.0309902	0.244821	1.14787	1.03148	1.27739
			Weighted median	13	0.124485	0.0354568	0.000446621	0.0549893	0.19398	1.13256	1.05653	1.21407
ebi-a-GCST90002106	HLA DR on Dendritic Cell		Inverse variance weighted	13	0.0773309	0.0215388	0.000330301	0.0351147	0.119547	1.0804	1.03574	1.12699
			MR Egger	13	0.118789	0.0371423	0.00848171	0.0459899	0.191588	1.12613	1.04706	1.21117
			Weighted median	13	0.0924743	0.028194	0.00103832	0.0372141	0.147735	1.09688	1.03792	1.15921
ebi-a-GCST90002105	HLA DR on plasmacytoid Dendritic Cell		Inverse variance weighted	15	0.0670105	0.0195284	0.000600374	0.0287349	0.105286	1.06931	1.02915	1.11103
			MR Egger	15	0.103727	0.0300367	0.00428055	0.0448551	0.162599	1.1093	1.04588	1.17656
			Weighted median	15	0.0814098	0.0228195	0.000360339	0.0366835	0.126136	1.08482	1.03736	1.13444
ebi-a-GCST90001779	CD25 on IgD+ CD24- B cell		Inverse variance weighted	16	0.0519362	0.0185821	0.00519069	0.0155152	0.0883571	1.05331	1.01564	1.09238
			MR Egger	16	0.0352813	0.0216086	0.124803	-0.00707146	0.0776341	1.03591	0.992953	1.08073
			Weighted median	16	0.04004	0.0252333	0.112559	-0.0094172	0.0894972	1.04085	0.990627	1.09362
ebi-a-GCST90001967	FSC-A on CD14+ monocyte		Inverse variance weighted	8	0.17671	0.0659244	0.0073514	0.047498	0.305922	1.19328	1.04864	1.35788
			MR Egger	8	0.113551	0.157284	0.497487	-0.194727	0.421828	1.12025	0.823059	1.52475
			Weighted median	8	0.179233	0.0872227	0.0398897	0.00827649	0.350189	1.1963	1.00831	1.41934
ebi-a-GCST90001402	Switched memory B cell %B cell		Inverse variance weighted	10	-0.121901	0.045601	0.00751287	-0.211279	-0.0325232	0.885236	0.809548	0.968
			MR Egger	10	-0.121881	0.076819	0.151266	-0.272446	0.0286847	0.885254	0.761515	1.0291
			Weighted median	10	-0.132409	0.0605329	0.0287145	-0.251053	-0.0137642	0.875983	0.777981	0.98633
ebi-a-GCST90001502	Activated & secreting CD4 regulatory T cell %CD4 regulatory T cell		Inverse variance weighted	19	0.0326489	0.0125324	0.00918313	0.00808541	0.0572124	1.03319	1.00812	1.05888
			MR Egger	19	0.0230604	0.0153968	0.152538	-0.00711728	0.0532381	1.02333	0.992908	1.05468
			Weighted median	19	0.0397867	0.0165433	0.016172	0.00736193	0.0722116	1.04059	1.00739	1.07488
ebi-a-GCST90002108	HLA DR on CD33+ HLA DR+ CD14-		Inverse variance weighted	12	0.0580777	0.0224206	0.00958725	0.0141333	0.102022	1.0598	1.01423	1.10741
			MR Egger	12	0.0224625	0.0360619	0.547301	-0.0482189	0.0931438	1.02272	0.952925	1.09762
			Weighted median	12	0.0511939	0.0316595	0.105875	-0.0108587	0.113247	1.05253	0.9892	1.11991
ebi-a-GCST90001879	HVEM on Terminally Differentiated CD4+ T cell		Inverse variance weighted	10	0.0924402	0.0358409	0.00990349	0.022192	0.162688	1.09685	1.02244	1.17667
			MR Egger	10	0.335903	0.243635	0.205304	-0.141622	0.813428	1.3992	0.867949	2.25563
			Weighted median	10	0.101085	0.0460481	0.0281491	0.0108306	0.191339	1.10637	1.01089	1.21087
ebi-a-GCST90002001	CD64 on CD14- CD16-		Inverse variance weighted	9	0.201319	0.0784042	0.0102374	0.0476467	0.354991	1.22301	1.0488	1.42617
			MR Egger	9	0.318581	0.196706	0.149355	-0.0669634	0.704125	1.37518	0.935229	2.02208
			Weighted median	9	0.181461	0.0870962	0.0372095	0.0107527	0.35217	1.19897	1.01081	1.42215
ebi-a-GCST90001871	HVEM on T cell		Inverse variance weighted	13	0.0783375	0.0309779	0.0114448	0.0176207	0.139054	1.08149	1.01778	1.14919
			MR Egger	13	0.0519794	0.0676081	0.458182	-0.0805325	0.184491	1.05335	0.922625	1.20261
			Weighted median	13	0.126487	0.0430323	0.00328904	0.0421436	0.21083	1.13483	1.04304	1.2347
ebi-a-GCST90001423	CD20- CD38- B cell Absolute Count		Inverse variance weighted	10	-0.150712	0.0597875	0.011709	-0.267896	-0.0335286	0.860095	0.764988	0.967027
			MR Egger	10	-0.119027	0.127693	0.378542	-0.369306	0.131252	0.887784	0.691214	1.14026
			Weighted median	10	-0.175601	0.0830463	0.0344726	-0.338372	-0.0128306	0.838952	0.71293	0.987251
ebi-a-GCST90001492	Secreting CD4 regulatory T cell Absolute Count		Inverse variance weighted	16	0.0463499	0.0184587	0.0120387	0.0101709	0.082529	1.04744	1.01022	1.08603
			MR Egger	16	0.0365418	0.0234363	0.141264	-0.00939339	0.0824769	1.03722	0.990651	1.08597
			Weighted median	16	0.0513382	0.0239565	0.0321149	0.00438351	0.0982929	1.05268	1.00439	1.10329
ebi-a-GCST90001519	CD33+ HLA DR+ CD14- %CD33+ HLA DR+		Inverse variance weighted	10	0.070345	0.028591	0.0138788	0.0143065	0.126383	1.07288	1.01441	1.13472
			MR Egger	10	0.145765	0.0537309	0.0265396	0.0404529	0.251078	1.15692	1.04128	1.28541
			Weighted median	10	0.0917218	0.0385731	0.0174129	0.0161186	0.167325	1.09606	1.01625	1.18214
ebi-a-GCST90001596	CD8dim T cell Absolute Count		Inverse variance weighted	11	0.0751166	0.0305407	0.0139108	0.0152569	0.134976	1.07801	1.01537	1.14451
			MR Egger	11	0.141496	0.0422249	0.00850974	0.0587357	0.224257	1.152	1.06049	1.25139
			Weighted median	11	0.101159	0.0469104	0.0310502	0.00921455	0.193103	1.10645	1.00926	1.21301
ebi-a-GCST90002112	HLA DR on CD33- HLA DR+		Inverse variance weighted	9	0.0695921	0.0285238	0.0146956	0.0136855	0.125499	1.07207	1.01378	1.13371
			MR Egger	9	0.119815	0.0431265	0.0273679	0.0352874	0.204343	1.12729	1.03592	1.22672
			Weighted median	9	0.115714	0.0292311	7.53926e-05	0.058421	0.173007	1.12267	1.06016	1.18887
ebi-a-GCST90001985	CD40 on monocytes		Inverse variance weighted	22	0.0307506	0.0126251	0.014864	0.00600545	0.0554957	1.03123	1.00602	1.05706
			MR Egger	22	0.0363884	0.0169355	0.0440891	0.00319496	0.0695819	1.03706	1.0032	1.07206
			Weighted median	22	0.0364483	0.0175706	0.0380432	0.00200989	0.0708868	1.03712	1.00201	1.07346
ebi-a-GCST90001665	CD28+ CD45RA+ CD8dim T cell %CD8dim T cell		Inverse variance weighted	21	-0.0515129	0.0212911	0.0155438	-0.0932434	-0.00978229	0.949791	0.910972	0.990265
			MR Egger	21	-0.0417188	0.0273215	0.143247	-0.095269	0.0118314	0.959139	0.909128	1.0119
			Weighted median	21	-0.0546107	0.0298457	0.0672844	-0.113108	0.00388682	0.946854	0.893054	1.00389
ebi-a-GCST90001555	Effector Memory CD8+ T cell %CD8+ T cell		Inverse variance weighted	14	0.0329775	0.0136544	0.0157286	0.00621485	0.0597402	1.03353	1.00623	1.06156
			MR Egger	14	0.0358509	0.0157711	0.0421929	0.00493961	0.0667622	1.0365	1.00495	1.06904
			Weighted median	14	0.0366623	0.0171428	0.0324644	0.00306249	0.0702622	1.03734	1.00307	1.07279
ebi-a-GCST90001405	Plasma Blast-Plasma Cell Absolute Count		Inverse variance weighted	11	0.0469632	0.0195415	0.0162499	0.00866184	0.0852645	1.04808	1.0087	1.08901
			MR Egger	11	0.0547915	0.0233782	0.0437541	0.00897029	0.100613	1.05632	1.00901	1.10585
			Weighted median	11	0.0527426	0.0248075	0.0334974	0.00411981	0.101365	1.05416	1.00413	1.10668
ebi-a-GCST90001874	HVEM on Terminally Differentiated CD8+ T cell		Inverse variance weighted	12	0.0790733	0.0340845	0.0203453	0.0122676	0.145879	1.08228	1.01234	1.15706
			MR Egger	12	0.0161247	0.0667395	0.813967	-0.114685	0.146934	1.01626	0.891647	1.15828
			Weighted median	12	0.0352874	0.0407316	0.386304	-0.0445466	0.115121	1.03592	0.956431	1.12201
ebi-a-GCST90001926	CD127 on granulocyte		Inverse variance weighted	22	-0.0638425	0.0275769	0.0206091	-0.117893	-0.00979175	0.938153	0.888791	0.990256
			MR Egger	22	-0.0819007	0.041694	0.0635416	-0.163621	-0.000180334	0.921363	0.849064	0.99982
			Weighted median	22	-0.0646822	0.0435567	0.137541	-0.150053	0.020689	0.937365	0.860662	1.0209
ebi-a-GCST90001474	Plasmacytoid Dendritic Cell %Dendritic Cell		Inverse variance weighted	15	0.0746062	0.0327045	0.0225352	0.0105054	0.138707	1.07746	1.01056	1.14879
			MR Egger	15	0.0521983	0.0480562	0.297125	-0.041992	0.146389	1.05358	0.958877	1.15765
			Weighted median	15	0.0794221	0.0421339	0.0594307	-0.00316031	0.162004	1.08266	0.996845	1.17587
ebi-a-GCST90002010	HLA DR on monocyte		Inverse variance weighted	7	0.0953035	0.0422091	0.0239526	0.0125736	0.178033	1.09999	1.01265	1.19487
			MR Egger	7	0.126855	0.126566	0.362214	-0.121214	0.374924	1.13525	0.885845	1.45488
			Weighted median	7	0.129444	0.0394409	0.00103086	0.0521395	0.206748	1.1382	1.05352	1.22967
ebi-a-GCST90001542	Effector Memory CD4+ T cell Absolute Count		Inverse variance weighted	11	0.0385639	0.0171399	0.0244522	0.00496969	0.0721582	1.03932	1.00498	1.07483
			MR Egger	11	0.034981	0.0203504	0.119746	-0.00490582	0.0748679	1.0356	0.995106	1.07774
			Weighted median	11	0.0408961	0.021485	0.0569786	-0.00121443	0.0830067	1.04174	0.998786	1.08655
ebi-a-GCST90001493	Secreting CD4 regulatory T cell %CD4 regulatory T cell		Inverse variance weighted	18	0.0415472	0.0187288	0.0265303	0.00483876	0.0782556	1.04242	1.00485	1.0814
			MR Egger	18	0.0208253	0.022936	0.377365	-0.0241293	0.0657799	1.02104	0.976159	1.06799
			Weighted median	18	0.0408578	0.0210856	0.0526584	-0.000469958	0.0821855	1.0417	0.99953	1.08566
ebi-a-GCST90001661	CD28- CD8dim T cell %T cell		Inverse variance weighted	17	-0.0695761	0.0314074	0.0267411	-0.131135	-0.00801758	0.932789	0.8771	0.992014
			MR Egger	17	-0.109569	0.0490709	0.0412208	-0.205748	-0.0133901	0.89622	0.814038	0.986699
			Weighted median	17	-0.0590087	0.0476472	0.215549	-0.152397	0.0343798	0.942699	0.858647	1.03498
ebi-a-GCST90001602	Lymphocyte %leukocyte		Inverse variance weighted	13	0.0829477	0.0379598	0.028878	0.00854656	0.157349	1.08648	1.00858	1.1704
			MR Egger	13	0.0552149	0.0544898	0.332684	-0.0515851	0.162015	1.05677	0.949723	1.17588
			Weighted median	13	0.0801039	0.0520456	0.123777	-0.0219054	0.182113	1.0834	0.978333	1.19975
ebi-a-GCST90001625	HLA DR+ CD4+ T cell %T cell		Inverse variance weighted	8	0.16404	0.0770144	0.0331726	0.0130915	0.314988	1.17826	1.01318	1.37024
			MR Egger	8	0.152857	0.191318	0.454764	-0.222126	0.52784	1.16516	0.800815	1.69527
			Weighted median	8	0.155966	0.0820788	0.0574074	-0.00490861	0.31684	1.16879	0.995103	1.37278
ebi-a-GCST90002071	SSC-A on myeloid Dendritic Cell		Inverse variance weighted	11	0.0289607	0.0136332	0.0336462	0.00223974	0.0556817	1.02938	1.00224	1.05726
			MR Egger	11	0.0308535	0.0163708	0.0921178	-0.0012333	0.0629403	1.03133	0.998767	1.06496
			Weighted median	11	0.032221	0.0180768	0.074676	-0.00320955	0.0676516	1.03275	0.996796	1.06999
ebi-a-GCST90001435	Plasma Blast-Plasma Cell %lymphocyte		Inverse variance weighted	13	0.0319443	0.0151678	0.0351991	0.00221542	0.0616732	1.03246	1.00222	1.06361
			MR Egger	13	0.0242197	0.0179462	0.204273	-0.0109549	0.0593943	1.02452	0.989105	1.06119
			Weighted median	13	0.0213212	0.0193854	0.271392	-0.0166741	0.0593166	1.02155	0.983464	1.06111
ebi-a-GCST90001499	Activated & resting CD4 regulatory T cell %CD4 regulatory T cell		Inverse variance weighted	14	-0.0463691	0.022043	0.0354155	-0.0895733	-0.00316483	0.95469	0.914321	0.99684
			MR Egger	14	-0.0135307	0.0244386	0.589978	-0.0614303	0.0343689	0.98656	0.940418	1.03497
			Weighted median	14	-0.0428329	0.021737	0.0487804	-0.0854375	-0.000228372	0.958071	0.918111	0.999772
ebi-a-GCST90001663	CD28- CD8dim T cell Absolute Count		Inverse variance weighted	20	0.0509476	0.0243113	0.0361142	0.00329757	0.0985977	1.05227	1.0033	1.10362
			MR Egger	20	0.0973565	0.0347909	0.0118792	0.0291662	0.165547	1.10225	1.0296	1.18004
			Weighted median	20	0.0812834	0.037145	0.0286497	0.0084792	0.154088	1.08468	1.00852	1.16659
ebi-a-GCST90001501	Activated & secreting CD4 regulatory T cell Absolute Count		Inverse variance weighted	14	0.0340437	0.0164761	0.0388047	0.00175061	0.0663368	1.03463	1.00175	1.06859
			MR Egger	14	0.0271974	0.0231491	0.262828	-0.0181747	0.0725696	1.02757	0.981989	1.07527
			Weighted median	14	0.0301818	0.0217694	0.165616	-0.0124863	0.0728499	1.03064	0.987591	1.07557
ebi-a-GCST90001407	Memory B cell Absolute Count		Inverse variance weighted	9	-0.0358496	0.0177145	0.0429965	-0.0705699	-0.0011292	0.964785	0.931863	0.998871
			MR Egger	9	-0.0272804	0.0203974	0.222898	-0.0672592	0.0126984	0.973088	0.934953	1.01278
			Weighted median	9	-0.0324296	0.021237	0.126753	-0.0740541	0.00919492	0.968091	0.928621	1.00924
ebi-a-GCST90001975	FSC-A on HLA DR+ T cell		Inverse variance weighted	10	0.031631	0.0156395	0.0431237	0.000977625	0.0622844	1.03214	1.00098	1.06426
			MR Egger	10	0.034846	0.0175873	0.0828802	0.000374824	0.0693171	1.03546	1.00037	1.07178
			Weighted median	10	0.029672	0.0187158	0.112876	-0.00701095	0.066355	1.03012	0.993014	1.06861
ebi-a-GCST90001482	Resting CD4 regulatory T cell %CD4+ T cell		Inverse variance weighted	22	-0.0274976	0.0137706	0.0458435	-0.054488	-0.000507186	0.972877	0.94697	0.999493
			MR Egger	22	-0.0311888	0.0173289	0.0869952	-0.0651536	0.00277587	0.969293	0.936924	1.00278
			Weighted median	22	-0.034571	0.0208127	0.0967035	-0.0753639	0.00622198	0.96602	0.927406	1.00624

## Sheet: GM-IMC (Influenza-related)
gut microbiota taxa	id.exposure	id.outcome	outcome	exposure	method	nsnp	b	se	pval	lo_ci	up_ci	or	or_lci95	or_uci95
class Actinobacteria	ebi-a-GCST90016908	ebi-a-GCST90001991	HLA DR on CD14+ monocyte || id:ebi-a-GCST90001991	|| id:ebi-a-GCST90016908	Inverse variance weighted	15	-0.0359663	0.113466	0.751261	-0.25836	0.186428	0.964673	0.772317	1.20494
	ebi-a-GCST90016908	ebi-a-GCST90001991	HLA DR on CD14+ monocyte || id:ebi-a-GCST90001991	|| id:ebi-a-GCST90016908	MR Egger	15	-0.188508	0.312581	0.556839	-0.801167	0.424151	0.828194	0.448805	1.52829
	ebi-a-GCST90016908	ebi-a-GCST90001991	HLA DR on CD14+ monocyte || id:ebi-a-GCST90001991	|| id:ebi-a-GCST90016908	Weighted median	15	-0.17746	0.149217	0.234332	-0.469925	0.115005	0.837395	0.625049	1.12188
	ebi-a-GCST90016908	ebi-a-GCST90001988	HLA DR on CD14+ CD16- monocyte || id:ebi-a-GCST90001988	|| id:ebi-a-GCST90016908	Inverse variance weighted	15	-0.0549802	0.113252	0.627343	-0.276954	0.166993	0.946504	0.75809	1.18175
	ebi-a-GCST90016908	ebi-a-GCST90001988	HLA DR on CD14+ CD16- monocyte || id:ebi-a-GCST90001988	|| id:ebi-a-GCST90016908	MR Egger	15	-0.217291	0.311982	0.498389	-0.828775	0.394193	0.804696	0.436584	1.48319
	ebi-a-GCST90016908	ebi-a-GCST90001988	HLA DR on CD14+ CD16- monocyte || id:ebi-a-GCST90001988	|| id:ebi-a-GCST90016908	Weighted median	15	-0.162426	0.151056	0.282254	-0.458496	0.133644	0.850079	0.632234	1.14299
	ebi-a-GCST90016908	ebi-a-GCST90002106	HLA DR on Dendritic Cell || id:ebi-a-GCST90002106	|| id:ebi-a-GCST90016908	Inverse variance weighted	15	0.0634775	0.124216	0.609333	-0.179985	0.30694	1.06554	0.835282	1.35926
	ebi-a-GCST90016908	ebi-a-GCST90002106	HLA DR on Dendritic Cell || id:ebi-a-GCST90002106	|| id:ebi-a-GCST90016908	MR Egger	15	-0.0857638	0.340523	0.805088	-0.753188	0.58166	0.917811	0.470863	1.78901
	ebi-a-GCST90016908	ebi-a-GCST90002106	HLA DR on Dendritic Cell || id:ebi-a-GCST90002106	|| id:ebi-a-GCST90016908	Weighted median	15	0.031779	0.174497	0.855491	-0.310235	0.373793	1.03229	0.733274	1.45324
	ebi-a-GCST90016908	ebi-a-GCST90002105	HLA DR on plasmacytoid Dendritic Cell || id:ebi-a-GCST90002105	|| id:ebi-a-GCST90016908	Inverse variance weighted	15	0.0220968	0.121683	0.855902	-0.216401	0.260595	1.02234	0.805412	1.2977
	ebi-a-GCST90016908	ebi-a-GCST90002105	HLA DR on plasmacytoid Dendritic Cell || id:ebi-a-GCST90002105	|| id:ebi-a-GCST90016908	MR Egger	15	-0.0403528	0.333568	0.905562	-0.694147	0.613441	0.960451	0.4995	1.84678
	ebi-a-GCST90016908	ebi-a-GCST90002105	HLA DR on plasmacytoid Dendritic Cell || id:ebi-a-GCST90002105	|| id:ebi-a-GCST90016908	Weighted median	15	0.102057	0.173144	0.555568	-0.237305	0.441419	1.10745	0.788751	1.55491
	ebi-a-GCST90016908	ebi-a-GCST90001779	CD25 on IgD+ CD24- B cell || id:ebi-a-GCST90001779	|| id:ebi-a-GCST90016908	Inverse variance weighted	15	-0.0358142	0.111831	0.748777	-0.255004	0.183375	0.96482	0.774914	1.20126
	ebi-a-GCST90016908	ebi-a-GCST90001779	CD25 on IgD+ CD24- B cell || id:ebi-a-GCST90001779	|| id:ebi-a-GCST90016908	MR Egger	15	0.0669959	0.308032	0.831198	-0.536746	0.670738	1.06929	0.584647	1.95568
	ebi-a-GCST90016908	ebi-a-GCST90001779	CD25 on IgD+ CD24- B cell || id:ebi-a-GCST90001779	|| id:ebi-a-GCST90016908	Weighted median	15	-0.0937543	0.154201	0.543188	-0.395989	0.20848	0.910506	0.673014	1.2318
	ebi-a-GCST90016908	ebi-a-GCST90001967	FSC-A on CD14+ monocyte || id:ebi-a-GCST90001967	|| id:ebi-a-GCST90016908	Inverse variance weighted	15	-0.046569	0.140334	0.740008	-0.321624	0.228487	0.954499	0.72497	1.2567
	ebi-a-GCST90016908	ebi-a-GCST90001967	FSC-A on CD14+ monocyte || id:ebi-a-GCST90001967	|| id:ebi-a-GCST90016908	MR Egger	15	-0.313047	0.390803	0.437507	-1.07902	0.452927	0.731215	0.339928	1.57291
	ebi-a-GCST90016908	ebi-a-GCST90001967	FSC-A on CD14+ monocyte || id:ebi-a-GCST90001967	|| id:ebi-a-GCST90016908	Weighted median	15	-0.110281	0.183004	0.546767	-0.46897	0.248408	0.895583	0.625647	1.28198
	ebi-a-GCST90016908	ebi-a-GCST90001402	Switched memory B cell %B cell || id:ebi-a-GCST90001402	|| id:ebi-a-GCST90016908	Inverse variance weighted	15	0.0980321	0.113526	0.387853	-0.12448	0.320544	1.103	0.882956	1.37788
	ebi-a-GCST90016908	ebi-a-GCST90001402	Switched memory B cell %B cell || id:ebi-a-GCST90001402	|| id:ebi-a-GCST90016908	MR Egger	15	-0.0524116	0.311941	0.869155	-0.663817	0.558993	0.948938	0.514882	1.74891
	ebi-a-GCST90016908	ebi-a-GCST90001402	Switched memory B cell %B cell || id:ebi-a-GCST90001402	|| id:ebi-a-GCST90016908	Weighted median	15	0.0711179	0.149673	0.634676	-0.222241	0.364477	1.07371	0.800722	1.43976
	ebi-a-GCST90016908	ebi-a-GCST90001502	Activated & secreting CD4 regulatory T cell %CD4 regulatory T cell || id:ebi-a-GCST90001502	|| id:ebi-a-GCST90016908	Inverse variance weighted	15	0.257579	0.101375	0.0110578	0.0588851	0.456273	1.29379	1.06065	1.57818
	ebi-a-GCST90016908	ebi-a-GCST90001502	Activated & secreting CD4 regulatory T cell %CD4 regulatory T cell || id:ebi-a-GCST90001502	|| id:ebi-a-GCST90016908	MR Egger	15	0.165104	0.277786	0.562474	-0.379356	0.709564	1.17952	0.684302	2.03311
	ebi-a-GCST90016908	ebi-a-GCST90001502	Activated & secreting CD4 regulatory T cell %CD4 regulatory T cell || id:ebi-a-GCST90001502	|| id:ebi-a-GCST90016908	Weighted median	15	0.275336	0.128631	0.0323136	0.0232192	0.527452	1.31697	1.02349	1.69461
	ebi-a-GCST90016908	ebi-a-GCST90002108	HLA DR on CD33+ HLA DR+ CD14- || id:ebi-a-GCST90002108	|| id:ebi-a-GCST90016908	Inverse variance weighted	15	0.129715	0.213139	0.542795	-0.288038	0.547467	1.1385	0.749733	1.72887
	ebi-a-GCST90016908	ebi-a-GCST90002108	HLA DR on CD33+ HLA DR+ CD14- || id:ebi-a-GCST90002108	|| id:ebi-a-GCST90016908	MR Egger	15	-0.12089	0.600559	0.843583	-1.29799	1.05621	0.886132	0.273081	2.87544
	ebi-a-GCST90016908	ebi-a-GCST90002108	HLA DR on CD33+ HLA DR+ CD14- || id:ebi-a-GCST90002108	|| id:ebi-a-GCST90016908	Weighted median	15	0.00805956	0.260459	0.975314	-0.502439	0.518558	1.00809	0.605053	1.6796
	ebi-a-GCST90016908	ebi-a-GCST90001879	HVEM on Terminally Differentiated CD4+ T cell || id:ebi-a-GCST90001879	|| id:ebi-a-GCST90016908	Inverse variance weighted	15	-0.0538668	0.228087	0.813302	-0.500917	0.393183	0.947558	0.605975	1.48169
	ebi-a-GCST90016908	ebi-a-GCST90001879	HVEM on Terminally Differentiated CD4+ T cell || id:ebi-a-GCST90001879	|| id:ebi-a-GCST90016908	MR Egger	15	0.16236	0.648068	0.806094	-1.10785	1.43257	1.17628	0.330267	4.18947
	ebi-a-GCST90016908	ebi-a-GCST90001879	HVEM on Terminally Differentiated CD4+ T cell || id:ebi-a-GCST90001879	|| id:ebi-a-GCST90016908	Weighted median	15	-0.0932954	0.280187	0.739153	-0.642462	0.455871	0.910924	0.525996	1.57755
	ebi-a-GCST90016908	ebi-a-GCST90002001	CD64 on CD14- CD16- || id:ebi-a-GCST90002001	|| id:ebi-a-GCST90016908	Inverse variance weighted	15	-0.101201	0.109261	0.354327	-0.315352	0.112951	0.903752	0.729532	1.11958
	ebi-a-GCST90016908	ebi-a-GCST90002001	CD64 on CD14- CD16- || id:ebi-a-GCST90002001	|| id:ebi-a-GCST90016908	MR Egger	15	-0.0275454	0.300782	0.928428	-0.617078	0.561987	0.97283	0.539519	1.75415
	ebi-a-GCST90016908	ebi-a-GCST90002001	CD64 on CD14- CD16- || id:ebi-a-GCST90002001	|| id:ebi-a-GCST90016908	Weighted median	15	-0.0680268	0.15421	0.659119	-0.370279	0.234225	0.934235	0.690542	1.26393
	ebi-a-GCST90016908	ebi-a-GCST90001871	HVEM on T cell || id:ebi-a-GCST90001871	|| id:ebi-a-GCST90016908	Inverse variance weighted	15	0.214411	0.183799	0.243391	-0.145834	0.574656	1.23913	0.864301	1.77652
	ebi-a-GCST90016908	ebi-a-GCST90001871	HVEM on T cell || id:ebi-a-GCST90001871	|| id:ebi-a-GCST90016908	MR Egger	15	-0.366066	0.505007	0.481375	-1.35588	0.623749	0.693457	0.25772	1.86591
	ebi-a-GCST90016908	ebi-a-GCST90001871	HVEM on T cell || id:ebi-a-GCST90001871	|| id:ebi-a-GCST90016908	Weighted median	15	0.0231676	0.248923	0.925847	-0.464722	0.511057	1.02344	0.62831	1.66705
	ebi-a-GCST90016908	ebi-a-GCST90001423	CD20- CD38- B cell Absolute Count || id:ebi-a-GCST90001423	|| id:ebi-a-GCST90016908	Inverse variance weighted	15	-0.115571	0.109425	0.290893	-0.330045	0.0989025	0.890857	0.718891	1.10396
	ebi-a-GCST90016908	ebi-a-GCST90001423	CD20- CD38- B cell Absolute Count || id:ebi-a-GCST90001423	|| id:ebi-a-GCST90016908	MR Egger	15	0.518621	0.300886	0.108455	-0.071115	1.10836	1.67971	0.931355	3.02938
	ebi-a-GCST90016908	ebi-a-GCST90001423	CD20- CD38- B cell Absolute Count || id:ebi-a-GCST90001423	|| id:ebi-a-GCST90016908	Weighted median	15	-0.128275	0.150851	0.395135	-0.423944	0.167393	0.879611	0.654461	1.18222
	ebi-a-GCST90016908	ebi-a-GCST90001492	Secreting CD4 regulatory T cell Absolute Count || id:ebi-a-GCST90001492	|| id:ebi-a-GCST90016908	Inverse variance weighted	15	0.187121	0.116738	0.108954	-0.0416855	0.415928	1.20577	0.959171	1.51578
	ebi-a-GCST90016908	ebi-a-GCST90001492	Secreting CD4 regulatory T cell Absolute Count || id:ebi-a-GCST90001492	|| id:ebi-a-GCST90016908	MR Egger	15	-0.0935198	0.320183	0.774833	-0.721079	0.53404	0.91072	0.486227	1.70581
	ebi-a-GCST90016908	ebi-a-GCST90001492	Secreting CD4 regulatory T cell Absolute Count || id:ebi-a-GCST90001492	|| id:ebi-a-GCST90016908	Weighted median	15	0.158444	0.157074	0.313107	-0.149421	0.466309	1.17169	0.861207	1.5941
	ebi-a-GCST90016908	ebi-a-GCST90001519	CD33+ HLA DR+ CD14- %CD33+ HLA DR+ || id:ebi-a-GCST90001519	|| id:ebi-a-GCST90016908	Inverse variance weighted	15	0.045602	0.150618	0.762069	-0.24961	0.340814	1.04666	0.779104	1.40609
	ebi-a-GCST90016908	ebi-a-GCST90001519	CD33+ HLA DR+ CD14- %CD33+ HLA DR+ || id:ebi-a-GCST90001519	|| id:ebi-a-GCST90016908	MR Egger	15	0.0579596	0.413031	0.890552	-0.751582	0.867501	1.05967	0.47162	2.38095
	ebi-a-GCST90016908	ebi-a-GCST90001519	CD33+ HLA DR+ CD14- %CD33+ HLA DR+ || id:ebi-a-GCST90001519	|| id:ebi-a-GCST90016908	Weighted median	15	0.0568789	0.203118	0.779455	-0.341232	0.45499	1.05853	0.710894	1.57616
	ebi-a-GCST90016908	ebi-a-GCST90001596	CD8dim T cell Absolute Count || id:ebi-a-GCST90001596	|| id:ebi-a-GCST90016908	Inverse variance weighted	15	0.0207749	0.108507	0.848164	-0.191898	0.233448	1.02099	0.825391	1.26295
	ebi-a-GCST90016908	ebi-a-GCST90001596	CD8dim T cell Absolute Count || id:ebi-a-GCST90001596	|| id:ebi-a-GCST90016908	MR Egger	15	-0.00265635	0.299811	0.993065	-0.590285	0.584973	0.997347	0.554169	1.79494
	ebi-a-GCST90016908	ebi-a-GCST90001596	CD8dim T cell Absolute Count || id:ebi-a-GCST90001596	|| id:ebi-a-GCST90016908	Weighted median	15	0.0026906	0.160134	0.986594	-0.311172	0.316553	1.00269	0.732588	1.37239
	ebi-a-GCST90016908	ebi-a-GCST90002112	HLA DR on CD33- HLA DR+ || id:ebi-a-GCST90002112	|| id:ebi-a-GCST90016908	Inverse variance weighted	15	0.0968703	0.162133	0.550191	-0.220911	0.414651	1.10172	0.801788	1.51384
	ebi-a-GCST90016908	ebi-a-GCST90002112	HLA DR on CD33- HLA DR+ || id:ebi-a-GCST90002112	|| id:ebi-a-GCST90016908	MR Egger	15	0.0834853	0.443711	0.853662	-0.786189	0.953159	1.08707	0.455578	2.59389
	ebi-a-GCST90016908	ebi-a-GCST90002112	HLA DR on CD33- HLA DR+ || id:ebi-a-GCST90002112	|| id:ebi-a-GCST90016908	Weighted median	15	0.0598221	0.233908	0.798143	-0.398637	0.518281	1.06165	0.671234	1.67914
	ebi-a-GCST90016908	ebi-a-GCST90001985	CD40 on monocytes || id:ebi-a-GCST90001985	|| id:ebi-a-GCST90016908	Inverse variance weighted	15	-0.00180384	0.112948	0.987258	-0.223182	0.219574	0.998198	0.79997	1.24555
	ebi-a-GCST90016908	ebi-a-GCST90001985	CD40 on monocytes || id:ebi-a-GCST90001985	|| id:ebi-a-GCST90016908	MR Egger	15	0.290358	0.311112	0.36768	-0.319421	0.900137	1.33691	0.72657	2.45994
	ebi-a-GCST90016908	ebi-a-GCST90001985	CD40 on monocytes || id:ebi-a-GCST90001985	|| id:ebi-a-GCST90016908	Weighted median	15	-0.0379717	0.150078	0.800259	-0.332125	0.256182	0.96274	0.717397	1.29199
	ebi-a-GCST90016908	ebi-a-GCST90001665	CD28+ CD45RA+ CD8dim T cell %CD8dim T cell || id:ebi-a-GCST90001665	|| id:ebi-a-GCST90016908	Inverse variance weighted	15	0.0716275	0.111304	0.519879	-0.146528	0.289783	1.07426	0.863702	1.33614
	ebi-a-GCST90016908	ebi-a-GCST90001665	CD28+ CD45RA+ CD8dim T cell %CD8dim T cell || id:ebi-a-GCST90001665	|| id:ebi-a-GCST90016908	MR Egger	15	0.154068	0.305111	0.622041	-0.44395	0.752086	1.16657	0.641497	2.12142
	ebi-a-GCST90016908	ebi-a-GCST90001665	CD28+ CD45RA+ CD8dim T cell %CD8dim T cell || id:ebi-a-GCST90001665	|| id:ebi-a-GCST90016908	Weighted median	15	0.0937265	0.14166	0.508208	-0.183927	0.37138	1.09826	0.831996	1.44973
	ebi-a-GCST90016908	ebi-a-GCST90001555	Effector Memory CD8+ T cell %CD8+ T cell || id:ebi-a-GCST90001555	|| id:ebi-a-GCST90016908	Inverse variance weighted	15	-0.0197084	0.0964254	0.838049	-0.208702	0.169285	0.980485	0.811637	1.18446
	ebi-a-GCST90016908	ebi-a-GCST90001555	Effector Memory CD8+ T cell %CD8+ T cell || id:ebi-a-GCST90001555	|| id:ebi-a-GCST90016908	MR Egger	15	0.183857	0.264331	0.498954	-0.334233	0.701946	1.20184	0.715887	2.01768
	ebi-a-GCST90016908	ebi-a-GCST90001555	Effector Memory CD8+ T cell %CD8+ T cell || id:ebi-a-GCST90001555	|| id:ebi-a-GCST90016908	Weighted median	15	-0.0402604	0.1265	0.750284	-0.288199	0.207679	0.960539	0.749612	1.23082
	ebi-a-GCST90016908	ebi-a-GCST90001405	Plasma Blast-Plasma Cell Absolute Count || id:ebi-a-GCST90001405	|| id:ebi-a-GCST90016908	Inverse variance weighted	15	-0.206116	0.108302	0.0570202	-0.418389	0.00615633	0.813738	0.658106	1.00618
	ebi-a-GCST90016908	ebi-a-GCST90001405	Plasma Blast-Plasma Cell Absolute Count || id:ebi-a-GCST90001405	|| id:ebi-a-GCST90016908	MR Egger	15	-0.349244	0.297748	0.261861	-0.93283	0.234343	0.705221	0.393439	1.26408
	ebi-a-GCST90016908	ebi-a-GCST90001405	Plasma Blast-Plasma Cell Absolute Count || id:ebi-a-GCST90001405	|| id:ebi-a-GCST90016908	Weighted median	15	-0.205909	0.140703	0.14335	-0.481687	0.0698692	0.813907	0.61774	1.07237
	ebi-a-GCST90016908	ebi-a-GCST90001874	HVEM on Terminally Differentiated CD8+ T cell || id:ebi-a-GCST90001874	|| id:ebi-a-GCST90016908	Inverse variance weighted	15	-0.0660334	0.191725	0.730532	-0.441814	0.309747	0.9361	0.642869	1.36308
	ebi-a-GCST90016908	ebi-a-GCST90001874	HVEM on Terminally Differentiated CD8+ T cell || id:ebi-a-GCST90001874	|| id:ebi-a-GCST90016908	MR Egger	15	0.527437	0.518339	0.327456	-0.488508	1.54338	1.69458	0.613541	4.68039
	ebi-a-GCST90016908	ebi-a-GCST90001874	HVEM on Terminally Differentiated CD8+ T cell || id:ebi-a-GCST90001874	|| id:ebi-a-GCST90016908	Weighted median	15	-0.107616	0.259688	0.678577	-0.616606	0.401373	0.897972	0.539774	1.49387
	ebi-a-GCST90016908	ebi-a-GCST90001926	CD127 on granulocyte || id:ebi-a-GCST90001926	|| id:ebi-a-GCST90016908	Inverse variance weighted	15	-0.0564197	0.124495	0.650413	-0.30043	0.187591	0.945142	0.7405	1.20634
	ebi-a-GCST90016908	ebi-a-GCST90001926	CD127 on granulocyte || id:ebi-a-GCST90001926	|| id:ebi-a-GCST90016908	MR Egger	15	-0.199662	0.341318	0.56858	-0.868644	0.46932	0.819008	0.41952	1.59891
	ebi-a-GCST90016908	ebi-a-GCST90001926	CD127 on granulocyte || id:ebi-a-GCST90001926	|| id:ebi-a-GCST90016908	Weighted median	15	-0.146542	0.176586	0.406616	-0.49265	0.199566	0.863689	0.611005	1.22087
	ebi-a-GCST90016908	ebi-a-GCST90001474	Plasmacytoid Dendritic Cell %Dendritic Cell || id:ebi-a-GCST90001474	|| id:ebi-a-GCST90016908	Inverse variance weighted	15	-0.198283	0.112866	0.0789508	-0.4195	0.0229336	0.820138	0.657376	1.0232
	ebi-a-GCST90016908	ebi-a-GCST90001474	Plasmacytoid Dendritic Cell %Dendritic Cell || id:ebi-a-GCST90001474	|| id:ebi-a-GCST90016908	MR Egger	15	-0.0367429	0.309466	0.907304	-0.643296	0.56981	0.963924	0.525557	1.76793
	ebi-a-GCST90016908	ebi-a-GCST90001474	Plasmacytoid Dendritic Cell %Dendritic Cell || id:ebi-a-GCST90001474	|| id:ebi-a-GCST90016908	Weighted median	15	-0.181974	0.157645	0.248364	-0.490958	0.12701	0.833623	0.61204	1.13543
	ebi-a-GCST90016908	ebi-a-GCST90002010	HLA DR on monocyte || id:ebi-a-GCST90002010	|| id:ebi-a-GCST90016908	Inverse variance weighted	15	-0.0241045	0.113154	0.831309	-0.245887	0.197678	0.976184	0.782011	1.21857
	ebi-a-GCST90016908	ebi-a-GCST90002010	HLA DR on monocyte || id:ebi-a-GCST90002010	|| id:ebi-a-GCST90016908	MR Egger	15	-0.0446508	0.311712	0.888294	-0.655606	0.566305	0.956331	0.519127	1.76174
	ebi-a-GCST90016908	ebi-a-GCST90002010	HLA DR on monocyte || id:ebi-a-GCST90002010	|| id:ebi-a-GCST90016908	Weighted median	15	-0.208471	0.144035	0.147795	-0.49078	0.0738374	0.811824	0.612149	1.07663
	ebi-a-GCST90016908	ebi-a-GCST90001542	Effector Memory CD4+ T cell Absolute Count || id:ebi-a-GCST90001542	|| id:ebi-a-GCST90016908	Inverse variance weighted	15	0.252838	0.115986	0.0292653	0.0255047	0.480171	1.28767	1.02583	1.61635
	ebi-a-GCST90016908	ebi-a-GCST90001542	Effector Memory CD4+ T cell Absolute Count || id:ebi-a-GCST90001542	|| id:ebi-a-GCST90016908	MR Egger	15	0.144718	0.318102	0.656657	-0.478763	0.768198	1.15571	0.619549	2.15588
	ebi-a-GCST90016908	ebi-a-GCST90001542	Effector Memory CD4+ T cell Absolute Count || id:ebi-a-GCST90001542	|| id:ebi-a-GCST90016908	Weighted median	15	0.280357	0.146647	0.0559049	-0.0070719	0.567786	1.3236	0.992953	1.76436
	ebi-a-GCST90016908	ebi-a-GCST90001493	Secreting CD4 regulatory T cell %CD4 regulatory T cell || id:ebi-a-GCST90001493	|| id:ebi-a-GCST90016908	Inverse variance weighted	15	0.189226	0.107653	0.0787921	-0.0217741	0.400225	1.20831	0.978461	1.49216
	ebi-a-GCST90016908	ebi-a-GCST90001493	Secreting CD4 regulatory T cell %CD4 regulatory T cell || id:ebi-a-GCST90001493	|| id:ebi-a-GCST90016908	MR Egger	15	-0.086597	0.295057	0.773779	-0.664909	0.491715	0.917047	0.51432	1.63512
	ebi-a-GCST90016908	ebi-a-GCST90001493	Secreting CD4 regulatory T cell %CD4 regulatory T cell || id:ebi-a-GCST90001493	|| id:ebi-a-GCST90016908	Weighted median	15	0.218543	0.147392	0.138144	-0.0703445	0.507431	1.24426	0.932073	1.66102
	ebi-a-GCST90016908	ebi-a-GCST90001661	CD28- CD8dim T cell %T cell || id:ebi-a-GCST90001661	|| id:ebi-a-GCST90016908	Inverse variance weighted	15	0.0247244	0.119979	0.836733	-0.210434	0.259882	1.02503	0.810233	1.29678
	ebi-a-GCST90016908	ebi-a-GCST90001661	CD28- CD8dim T cell %T cell || id:ebi-a-GCST90001661	|| id:ebi-a-GCST90016908	MR Egger	15	-0.226725	0.332963	0.507863	-0.879333	0.425883	0.79714	0.41506	1.53094
	ebi-a-GCST90016908	ebi-a-GCST90001661	CD28- CD8dim T cell %T cell || id:ebi-a-GCST90001661	|| id:ebi-a-GCST90016908	Weighted median	15	0.11576	0.171599	0.499934	-0.220575	0.452094	1.12273	0.802058	1.5716
	ebi-a-GCST90016908	ebi-a-GCST90001602	Lymphocyte %leukocyte || id:ebi-a-GCST90001602	|| id:ebi-a-GCST90016908	Inverse variance weighted	15	-0.00690984	0.111407	0.950544	-0.225267	0.211447	0.993114	0.798303	1.23546
	ebi-a-GCST90016908	ebi-a-GCST90001602	Lymphocyte %leukocyte || id:ebi-a-GCST90001602	|| id:ebi-a-GCST90016908	MR Egger	15	-0.061057	0.305287	0.844576	-0.65942	0.537306	0.94077	0.517151	1.71139
	ebi-a-GCST90016908	ebi-a-GCST90001602	Lymphocyte %leukocyte || id:ebi-a-GCST90001602	|| id:ebi-a-GCST90016908	Weighted median	15	-0.0213911	0.150195	0.886747	-0.315774	0.272992	0.978836	0.729224	1.31389
	ebi-a-GCST90016908	ebi-a-GCST90001625	HLA DR+ CD4+ T cell %T cell || id:ebi-a-GCST90001625	|| id:ebi-a-GCST90016908	Inverse variance weighted	15	0.0147863	0.0973776	0.879309	-0.176074	0.205646	1.0149	0.838556	1.22832
	ebi-a-GCST90016908	ebi-a-GCST90001625	HLA DR+ CD4+ T cell %T cell || id:ebi-a-GCST90001625	|| id:ebi-a-GCST90016908	MR Egger	15	0.23488	0.26682	0.394683	-0.288087	0.757847	1.26476	0.749696	2.13368
	ebi-a-GCST90016908	ebi-a-GCST90001625	HLA DR+ CD4+ T cell %T cell || id:ebi-a-GCST90001625	|| id:ebi-a-GCST90016908	Weighted median	15	0.0779509	0.136695	0.568506	-0.189972	0.345874	1.08107	0.826982	1.41322
	ebi-a-GCST90016908	ebi-a-GCST90002071	SSC-A on myeloid Dendritic Cell || id:ebi-a-GCST90002071	|| id:ebi-a-GCST90016908	Inverse variance weighted	15	-0.201993	0.125785	0.108304	-0.448531	0.044545	0.817101	0.638565	1.04555
	ebi-a-GCST90016908	ebi-a-GCST90002071	SSC-A on myeloid Dendritic Cell || id:ebi-a-GCST90002071	|| id:ebi-a-GCST90016908	MR Egger	15	-0.136543	0.354181	0.706088	-0.830738	0.557651	0.872369	0.435728	1.74657
	ebi-a-GCST90016908	ebi-a-GCST90002071	SSC-A on myeloid Dendritic Cell || id:ebi-a-GCST90002071	|| id:ebi-a-GCST90016908	Weighted median	15	-0.247432	0.184928	0.1809	-0.609891	0.115028	0.780803	0.54341	1.1219
	ebi-a-GCST90016908	ebi-a-GCST90001435	Plasma Blast-Plasma Cell %lymphocyte || id:ebi-a-GCST90001435	|| id:ebi-a-GCST90016908	Inverse variance weighted	15	-0.236632	0.110318	0.0319538	-0.452856	-0.0204076	0.789282	0.63581	0.979799
	ebi-a-GCST90016908	ebi-a-GCST90001435	Plasma Blast-Plasma Cell %lymphocyte || id:ebi-a-GCST90001435	|| id:ebi-a-GCST90016908	MR Egger	15	-0.356272	0.303264	0.261148	-0.950669	0.238125	0.700282	0.386483	1.26887
	ebi-a-GCST90016908	ebi-a-GCST90001435	Plasma Blast-Plasma Cell %lymphocyte || id:ebi-a-GCST90001435	|| id:ebi-a-GCST90016908	Weighted median	15	-0.240017	0.14093	0.0885501	-0.516238	0.0362054	0.786615	0.596761	1.03687
	ebi-a-GCST90016908	ebi-a-GCST90001499	Activated & resting CD4 regulatory T cell %CD4 regulatory T cell || id:ebi-a-GCST90001499	|| id:ebi-a-GCST90016908	Inverse variance weighted	15	-0.187859	0.108216	0.0825682	-0.399962	0.0242429	0.828731	0.670346	1.02454
	ebi-a-GCST90016908	ebi-a-GCST90001499	Activated & resting CD4 regulatory T cell %CD4 regulatory T cell || id:ebi-a-GCST90001499	|| id:ebi-a-GCST90016908	MR Egger	15	0.104123	0.296587	0.73116	-0.477188	0.685434	1.10974	0.620526	1.98463
	ebi-a-GCST90016908	ebi-a-GCST90001499	Activated & resting CD4 regulatory T cell %CD4 regulatory T cell || id:ebi-a-GCST90001499	|| id:ebi-a-GCST90016908	Weighted median	15	-0.210932	0.142806	0.139663	-0.490833	0.0689686	0.809829	0.612116	1.0714
	ebi-a-GCST90016908	ebi-a-GCST90001663	CD28- CD8dim T cell Absolute Count || id:ebi-a-GCST90001663	|| id:ebi-a-GCST90016908	Inverse variance weighted	15	0.0587328	0.122495	0.631605	-0.181358	0.298824	1.06049	0.834137	1.34827
	ebi-a-GCST90016908	ebi-a-GCST90001663	CD28- CD8dim T cell Absolute Count || id:ebi-a-GCST90001663	|| id:ebi-a-GCST90016908	MR Egger	15	-0.264224	0.335166	0.444638	-0.92115	0.392702	0.767802	0.398061	1.48098
	ebi-a-GCST90016908	ebi-a-GCST90001663	CD28- CD8dim T cell Absolute Count || id:ebi-a-GCST90001663	|| id:ebi-a-GCST90016908	Weighted median	15	0.170274	0.17477	0.329919	-0.172275	0.512822	1.18563	0.841748	1.67
	ebi-a-GCST90016908	ebi-a-GCST90001501	Activated & secreting CD4 regulatory T cell Absolute Count || id:ebi-a-GCST90001501	|| id:ebi-a-GCST90016908	Inverse variance weighted	15	0.197501	0.116687	0.0905368	-0.0312053	0.426208	1.21835	0.969277	1.53144
	ebi-a-GCST90016908	ebi-a-GCST90001501	Activated & secreting CD4 regulatory T cell Absolute Count || id:ebi-a-GCST90001501	|| id:ebi-a-GCST90016908	MR Egger	15	-0.0173226	0.320042	0.957658	-0.644605	0.60996	0.982827	0.52487	1.84036
	ebi-a-GCST90016908	ebi-a-GCST90001501	Activated & secreting CD4 regulatory T cell Absolute Count || id:ebi-a-GCST90001501	|| id:ebi-a-GCST90016908	Weighted median	15	0.126071	0.159348	0.428844	-0.18625	0.438393	1.13436	0.830066	1.55021
	ebi-a-GCST90016908	ebi-a-GCST90001407	Memory B cell Absolute Count || id:ebi-a-GCST90001407	|| id:ebi-a-GCST90016908	Inverse variance weighted	15	0.0901159	0.112309	0.422324	-0.130009	0.310241	1.0943	0.878088	1.36375
	ebi-a-GCST90016908	ebi-a-GCST90001407	Memory B cell Absolute Count || id:ebi-a-GCST90001407	|| id:ebi-a-GCST90016908	MR Egger	15	-0.17099	0.308498	0.588805	-0.775646	0.433666	0.84283	0.460406	1.5429
	ebi-a-GCST90016908	ebi-a-GCST90001407	Memory B cell Absolute Count || id:ebi-a-GCST90001407	|| id:ebi-a-GCST90016908	Weighted median	15	0.17043	0.153825	0.267884	-0.131067	0.471926	1.18581	0.877159	1.60308
	ebi-a-GCST90016908	ebi-a-GCST90001975	FSC-A on HLA DR+ T cell || id:ebi-a-GCST90001975	|| id:ebi-a-GCST90016908	Inverse variance weighted	15	-0.167352	0.117468	0.154254	-0.39759	0.0628848	0.845901	0.671938	1.0649
	ebi-a-GCST90016908	ebi-a-GCST90001975	FSC-A on HLA DR+ T cell || id:ebi-a-GCST90001975	|| id:ebi-a-GCST90016908	MR Egger	15	-0.22129	0.321206	0.502975	-0.850855	0.408274	0.801484	0.42705	1.50422
	ebi-a-GCST90016908	ebi-a-GCST90001975	FSC-A on HLA DR+ T cell || id:ebi-a-GCST90001975	|| id:ebi-a-GCST90016908	Weighted median	15	-0.263726	0.165432	0.110899	-0.587974	0.0605209	0.768184	0.555452	1.06239
	ebi-a-GCST90016908	ebi-a-GCST90001482	Resting CD4 regulatory T cell %CD4+ T cell || id:ebi-a-GCST90001482	|| id:ebi-a-GCST90016908	Inverse variance weighted	15	-0.200794	0.105121	0.0561169	-0.406831	0.00524274	0.818081	0.665756	1.00526
	ebi-a-GCST90016908	ebi-a-GCST90001482	Resting CD4 regulatory T cell %CD4+ T cell || id:ebi-a-GCST90001482	|| id:ebi-a-GCST90016908	MR Egger	15	-0.00373968	0.288095	0.98984	-0.568406	0.560927	0.996267	0.566428	1.7523
	ebi-a-GCST90016908	ebi-a-GCST90001482	Resting CD4 regulatory T cell %CD4+ T cell || id:ebi-a-GCST90001482	|| id:ebi-a-GCST90016908	Weighted median	15	-0.114527	0.137304	0.404219	-0.383643	0.154589	0.891788	0.681374	1.16718
family Alcaligenaceae	ebi-a-GCST90016926	ebi-a-GCST90001991	HLA DR on CD14+ monocyte || id:ebi-a-GCST90001991	|| id:ebi-a-GCST90016926	Inverse variance weighted	12	-0.0318848	0.132001	0.809129	-0.290606	0.226836	0.968618	0.74781	1.25462
	ebi-a-GCST90016926	ebi-a-GCST90001991	HLA DR on CD14+ monocyte || id:ebi-a-GCST90001991	|| id:ebi-a-GCST90016926	MR Egger	12	1.07816	0.573875	0.0897104	-0.0466368	2.20296	2.93926	0.954434	9.05172
	ebi-a-GCST90016926	ebi-a-GCST90001991	HLA DR on CD14+ monocyte || id:ebi-a-GCST90001991	|| id:ebi-a-GCST90016926	Weighted median	12	-0.0164881	0.189792	0.930771	-0.388481	0.355505	0.983647	0.678086	1.4269
	ebi-a-GCST90016926	ebi-a-GCST90001988	HLA DR on CD14+ CD16- monocyte || id:ebi-a-GCST90001988	|| id:ebi-a-GCST90016926	Inverse variance weighted	12	-0.0369606	0.131754	0.779073	-0.295199	0.221278	0.963714	0.744384	1.24767
	ebi-a-GCST90016926	ebi-a-GCST90001988	HLA DR on CD14+ CD16- monocyte || id:ebi-a-GCST90001988	|| id:ebi-a-GCST90016926	MR Egger	12	1.16507	0.572842	0.0693579	0.0422995	2.28784	3.20614	1.04321	9.85361
	ebi-a-GCST90016926	ebi-a-GCST90001988	HLA DR on CD14+ CD16- monocyte || id:ebi-a-GCST90001988	|| id:ebi-a-GCST90016926	Weighted median	12	-0.0658735	0.183795	0.720038	-0.426111	0.294364	0.936249	0.653044	1.34227
	ebi-a-GCST90016926	ebi-a-GCST90002106	HLA DR on Dendritic Cell || id:ebi-a-GCST90002106	|| id:ebi-a-GCST90016926	Inverse variance weighted	12	-0.065517	0.145715	0.652981	-0.351118	0.220084	0.936583	0.703901	1.24618
	ebi-a-GCST90016926	ebi-a-GCST90002106	HLA DR on Dendritic Cell || id:ebi-a-GCST90002106	|| id:ebi-a-GCST90016926	MR Egger	12	0.644255	0.633237	0.332947	-0.59689	1.8854	1.90457	0.550521	6.58899
	ebi-a-GCST90016926	ebi-a-GCST90002106	HLA DR on Dendritic Cell || id:ebi-a-GCST90002106	|| id:ebi-a-GCST90016926	Weighted median	12	0.00238774	0.188508	0.989894	-0.367089	0.371864	1.00239	0.692748	1.45044
	ebi-a-GCST90016926	ebi-a-GCST90002105	HLA DR on plasmacytoid Dendritic Cell || id:ebi-a-GCST90002105	|| id:ebi-a-GCST90016926	Inverse variance weighted	12	-0.0695696	0.151946	0.647055	-0.367384	0.228244	0.932795	0.692544	1.25639
	ebi-a-GCST90016926	ebi-a-GCST90002105	HLA DR on plasmacytoid Dendritic Cell || id:ebi-a-GCST90002105	|| id:ebi-a-GCST90016926	MR Egger	12	0.218919	0.686899	0.756507	-1.1274	1.56524	1.24473	0.323873	4.78383
	ebi-a-GCST90016926	ebi-a-GCST90002105	HLA DR on plasmacytoid Dendritic Cell || id:ebi-a-GCST90002105	|| id:ebi-a-GCST90016926	Weighted median	12	-0.0900108	0.193911	0.642514	-0.470075	0.290054	0.913921	0.624955	1.3365
	ebi-a-GCST90016926	ebi-a-GCST90001779	CD25 on IgD+ CD24- B cell || id:ebi-a-GCST90001779	|| id:ebi-a-GCST90016926	Inverse variance weighted	12	-0.141741	0.142774	0.320825	-0.421579	0.138097	0.867846	0.65601	1.14809
	ebi-a-GCST90016926	ebi-a-GCST90001779	CD25 on IgD+ CD24- B cell || id:ebi-a-GCST90001779	|| id:ebi-a-GCST90016926	MR Egger	12	-0.120604	0.65168	0.856876	-1.3979	1.15669	0.886385	0.247116	3.17939
	ebi-a-GCST90016926	ebi-a-GCST90001779	CD25 on IgD+ CD24- B cell || id:ebi-a-GCST90001779	|| id:ebi-a-GCST90016926	Weighted median	12	-0.0513777	0.181579	0.777215	-0.407272	0.304517	0.94992	0.665463	1.35597
	ebi-a-GCST90016926	ebi-a-GCST90001967	FSC-A on CD14+ monocyte || id:ebi-a-GCST90001967	|| id:ebi-a-GCST90016926	Inverse variance weighted	12	0.199167	0.160405	0.214367	-0.115228	0.513561	1.22039	0.891163	1.67123
	ebi-a-GCST90016926	ebi-a-GCST90001967	FSC-A on CD14+ monocyte || id:ebi-a-GCST90001967	|| id:ebi-a-GCST90016926	MR Egger	12	0.875484	0.695445	0.236666	-0.487588	2.23856	2.40004	0.614106	9.37979
	ebi-a-GCST90016926	ebi-a-GCST90001967	FSC-A on CD14+ monocyte || id:ebi-a-GCST90001967	|| id:ebi-a-GCST90016926	Weighted median	12	0.208454	0.209666	0.320117	-0.202492	0.619399	1.23177	0.816693	1.85781
	ebi-a-GCST90016926	ebi-a-GCST90001402	Switched memory B cell %B cell || id:ebi-a-GCST90001402	|| id:ebi-a-GCST90016926	Inverse variance weighted	12	0.330465	0.179654	0.0658493	-0.0216577	0.682587	1.39161	0.978575	1.97899
	ebi-a-GCST90016926	ebi-a-GCST90001402	Switched memory B cell %B cell || id:ebi-a-GCST90001402	|| id:ebi-a-GCST90016926	MR Egger	12	-1.10996	0.674397	0.130817	-2.43178	0.211859	0.329573	0.0878805	1.23597
	ebi-a-GCST90016926	ebi-a-GCST90001402	Switched memory B cell %B cell || id:ebi-a-GCST90001402	|| id:ebi-a-GCST90016926	Weighted median	12	0.303753	0.189496	0.108946	-0.0676596	0.675166	1.35493	0.934579	1.96436
	ebi-a-GCST90016926	ebi-a-GCST90001502	Activated & secreting CD4 regulatory T cell %CD4 regulatory T cell || id:ebi-a-GCST90001502	|| id:ebi-a-GCST90016926	Inverse variance weighted	12	-0.0258429	0.118427	0.82726	-0.25796	0.206275	0.974488	0.772626	1.22909
	ebi-a-GCST90016926	ebi-a-GCST90001502	Activated & secreting CD4 regulatory T cell %CD4 regulatory T cell || id:ebi-a-GCST90001502	|| id:ebi-a-GCST90016926	MR Egger	12	-0.086014	0.515703	0.87086	-1.09679	0.924764	0.917581	0.333941	2.52127
	ebi-a-GCST90016926	ebi-a-GCST90001502	Activated & secreting CD4 regulatory T cell %CD4 regulatory T cell || id:ebi-a-GCST90001502	|| id:ebi-a-GCST90016926	Weighted median	12	0.0138393	0.160992	0.931496	-0.301705	0.329383	1.01394	0.739556	1.39011
	ebi-a-GCST90016926	ebi-a-GCST90002108	HLA DR on CD33+ HLA DR+ CD14- || id:ebi-a-GCST90002108	|| id:ebi-a-GCST90016926	Inverse variance weighted	12	-0.0884174	0.192334	0.645726	-0.465392	0.288557	0.915379	0.627889	1.3345
	ebi-a-GCST90016926	ebi-a-GCST90002108	HLA DR on CD33+ HLA DR+ CD14- || id:ebi-a-GCST90002108	|| id:ebi-a-GCST90016926	MR Egger	12	0.483535	0.839133	0.577196	-1.16116	2.12824	1.6218	0.313121	8.40003
	ebi-a-GCST90016926	ebi-a-GCST90002108	HLA DR on CD33+ HLA DR+ CD14- || id:ebi-a-GCST90002108	|| id:ebi-a-GCST90016926	Weighted median	12	-0.0689607	0.261974	0.792369	-0.582429	0.444508	0.933363	0.55854	1.55972
	ebi-a-GCST90016926	ebi-a-GCST90001879	HVEM on Terminally Differentiated CD4+ T cell || id:ebi-a-GCST90001879	|| id:ebi-a-GCST90016926	Inverse variance weighted	12	-0.158689	0.214018	0.458406	-0.578163	0.260786	0.853262	0.560928	1.29795
	ebi-a-GCST90016926	ebi-a-GCST90001879	HVEM on Terminally Differentiated CD4+ T cell || id:ebi-a-GCST90001879	|| id:ebi-a-GCST90016926	MR Egger	12	-0.443732	0.957523	0.652988	-2.32048	1.43301	0.641638	0.0982268	4.19131
	ebi-a-GCST90016926	ebi-a-GCST90001879	HVEM on Terminally Differentiated CD4+ T cell || id:ebi-a-GCST90001879	|| id:ebi-a-GCST90016926	Weighted median	12	-0.107943	0.298841	0.717945	-0.693671	0.477784	0.897679	0.499738	1.6125
	ebi-a-GCST90016926	ebi-a-GCST90002001	CD64 on CD14- CD16- || id:ebi-a-GCST90002001	|| id:ebi-a-GCST90016926	Inverse variance weighted	12	-0.308747	0.145427	0.0337507	-0.593785	-0.0237101	0.734366	0.552233	0.976569
	ebi-a-GCST90016926	ebi-a-GCST90002001	CD64 on CD14- CD16- || id:ebi-a-GCST90002001	|| id:ebi-a-GCST90016926	MR Egger	12	0.415173	0.618992	0.517586	-0.79805	1.6284	1.51463	0.450206	5.0957
	ebi-a-GCST90016926	ebi-a-GCST90002001	CD64 on CD14- CD16- || id:ebi-a-GCST90002001	|| id:ebi-a-GCST90016926	Weighted median	12	-0.203777	0.186745	0.275181	-0.569796	0.162242	0.815644	0.565641	1.17615
	ebi-a-GCST90016926	ebi-a-GCST90001871	HVEM on T cell || id:ebi-a-GCST90001871	|| id:ebi-a-GCST90016926	Inverse variance weighted	12	-0.278892	0.291427	0.338573	-0.850088	0.292304	0.756622	0.427377	1.33951
	ebi-a-GCST90016926	ebi-a-GCST90001871	HVEM on T cell || id:ebi-a-GCST90001871	|| id:ebi-a-GCST90016926	MR Egger	12	-1.68751	1.23537	0.201872	-4.10883	0.733817	0.18498	0.016427	2.08302
	ebi-a-GCST90016926	ebi-a-GCST90001871	HVEM on T cell || id:ebi-a-GCST90001871	|| id:ebi-a-GCST90016926	Weighted median	12	-0.694546	0.3395	0.0407769	-1.35997	-0.0291263	0.499301	0.25667	0.971294
	ebi-a-GCST90016926	ebi-a-GCST90001423	CD20- CD38- B cell Absolute Count || id:ebi-a-GCST90001423	|| id:ebi-a-GCST90016926	Inverse variance weighted	12	-0.120309	0.131193	0.359124	-0.377448	0.13683	0.886646	0.685609	1.14663
	ebi-a-GCST90016926	ebi-a-GCST90001423	CD20- CD38- B cell Absolute Count || id:ebi-a-GCST90001423	|| id:ebi-a-GCST90016926	MR Egger	12	-0.670122	0.571464	0.268117	-1.79019	0.449948	0.511646	0.166928	1.56823
	ebi-a-GCST90016926	ebi-a-GCST90001423	CD20- CD38- B cell Absolute Count || id:ebi-a-GCST90001423	|| id:ebi-a-GCST90016926	Weighted median	12	-0.10872	0.181445	0.549046	-0.464352	0.246912	0.896981	0.628542	1.28007
	ebi-a-GCST90016926	ebi-a-GCST90001492	Secreting CD4 regulatory T cell Absolute Count || id:ebi-a-GCST90001492	|| id:ebi-a-GCST90016926	Inverse variance weighted	12	0.0209348	0.159269	0.895425	-0.291232	0.333102	1.02116	0.747342	1.39529
	ebi-a-GCST90016926	ebi-a-GCST90001492	Secreting CD4 regulatory T cell Absolute Count || id:ebi-a-GCST90001492	|| id:ebi-a-GCST90016926	MR Egger	12	-0.330418	0.718222	0.65532	-1.73813	1.0773	0.718623	0.175848	2.93673
	ebi-a-GCST90016926	ebi-a-GCST90001492	Secreting CD4 regulatory T cell Absolute Count || id:ebi-a-GCST90001492	|| id:ebi-a-GCST90016926	Weighted median	12	-0.121333	0.189435	0.521847	-0.492626	0.249959	0.885739	0.61102	1.28397
	ebi-a-GCST90016926	ebi-a-GCST90001519	CD33+ HLA DR+ CD14- %CD33+ HLA DR+ || id:ebi-a-GCST90001519	|| id:ebi-a-GCST90016926	Inverse variance weighted	12	-0.0215564	0.229857	0.925283	-0.472076	0.428963	0.978674	0.623706	1.53566
	ebi-a-GCST90016926	ebi-a-GCST90001519	CD33+ HLA DR+ CD14- %CD33+ HLA DR+ || id:ebi-a-GCST90001519	|| id:ebi-a-GCST90016926	MR Egger	12	-0.606243	1.03776	0.572037	-2.64024	1.42776	0.545396	0.0713438	4.16935
	ebi-a-GCST90016926	ebi-a-GCST90001519	CD33+ HLA DR+ CD14- %CD33+ HLA DR+ || id:ebi-a-GCST90001519	|| id:ebi-a-GCST90016926	Weighted median	12	0.0253391	0.272088	0.925802	-0.507954	0.558632	1.02566	0.601725	1.74828
	ebi-a-GCST90016926	ebi-a-GCST90001596	CD8dim T cell Absolute Count || id:ebi-a-GCST90001596	|| id:ebi-a-GCST90016926	Inverse variance weighted	12	-0.109154	0.150451	0.468139	-0.404038	0.18573	0.896593	0.667619	1.2041
	ebi-a-GCST90016926	ebi-a-GCST90001596	CD8dim T cell Absolute Count || id:ebi-a-GCST90001596	|| id:ebi-a-GCST90016926	MR Egger	12	0.45916	0.661055	0.503132	-0.836508	1.75483	1.58274	0.433221	5.78246
	ebi-a-GCST90016926	ebi-a-GCST90001596	CD8dim T cell Absolute Count || id:ebi-a-GCST90001596	|| id:ebi-a-GCST90016926	Weighted median	12	0.0316317	0.173468	0.855308	-0.308365	0.371628	1.03214	0.734647	1.45009
	ebi-a-GCST90016926	ebi-a-GCST90002112	HLA DR on CD33- HLA DR+ || id:ebi-a-GCST90002112	|| id:ebi-a-GCST90016926	Inverse variance weighted	12	-0.377012	0.232623	0.105081	-0.832952	0.0789281	0.685908	0.434764	1.08213
	ebi-a-GCST90016926	ebi-a-GCST90002112	HLA DR on CD33- HLA DR+ || id:ebi-a-GCST90002112	|| id:ebi-a-GCST90016926	MR Egger	12	0.162726	1.04933	0.879847	-1.89397	2.21942	1.17671	0.150474	9.20197
	ebi-a-GCST90016926	ebi-a-GCST90002112	HLA DR on CD33- HLA DR+ || id:ebi-a-GCST90002112	|| id:ebi-a-GCST90016926	Weighted median	12	0.049845	0.28003	0.858724	-0.499014	0.598704	1.05111	0.607129	1.81976
	ebi-a-GCST90016926	ebi-a-GCST90001985	CD40 on monocytes || id:ebi-a-GCST90001985	|| id:ebi-a-GCST90016926	Inverse variance weighted	12	0.000699002	0.131228	0.99575	-0.256508	0.257906	1.0007	0.773749	1.29422
	ebi-a-GCST90016926	ebi-a-GCST90001985	CD40 on monocytes || id:ebi-a-GCST90001985	|| id:ebi-a-GCST90016926	MR Egger	12	-0.271994	0.570188	0.643598	-1.38956	0.845575	0.761859	0.249184	2.32932
	ebi-a-GCST90016926	ebi-a-GCST90001985	CD40 on monocytes || id:ebi-a-GCST90001985	|| id:ebi-a-GCST90016926	Weighted median	12	0.0564985	0.178039	0.750987	-0.292457	0.405454	1.05813	0.746427	1.49998
	ebi-a-GCST90016926	ebi-a-GCST90001665	CD28+ CD45RA+ CD8dim T cell %CD8dim T cell || id:ebi-a-GCST90001665	|| id:ebi-a-GCST90016926	Inverse variance weighted	12	-0.136409	0.13791	0.322609	-0.406713	0.133896	0.872486	0.665835	1.14327
	ebi-a-GCST90016926	ebi-a-GCST90001665	CD28+ CD45RA+ CD8dim T cell %CD8dim T cell || id:ebi-a-GCST90001665	|| id:ebi-a-GCST90016926	MR Egger	12	-1.03031	0.564938	0.098172	-2.13759	0.0769668	0.356896	0.117939	1.08001
	ebi-a-GCST90016926	ebi-a-GCST90001665	CD28+ CD45RA+ CD8dim T cell %CD8dim T cell || id:ebi-a-GCST90001665	|| id:ebi-a-GCST90016926	Weighted median	12	-0.253746	0.17705	0.151803	-0.600764	0.0932713	0.775889	0.548392	1.09776
	ebi-a-GCST90016926	ebi-a-GCST90001555	Effector Memory CD8+ T cell %CD8+ T cell || id:ebi-a-GCST90001555	|| id:ebi-a-GCST90016926	Inverse variance weighted	12	-0.021215	0.112684	0.850665	-0.242077	0.199646	0.979008	0.784996	1.22097
	ebi-a-GCST90016926	ebi-a-GCST90001555	Effector Memory CD8+ T cell %CD8+ T cell || id:ebi-a-GCST90001555	|| id:ebi-a-GCST90016926	MR Egger	12	-0.134726	0.490102	0.788994	-1.09533	0.825874	0.873955	0.334431	2.28388
	ebi-a-GCST90016926	ebi-a-GCST90001555	Effector Memory CD8+ T cell %CD8+ T cell || id:ebi-a-GCST90001555	|| id:ebi-a-GCST90016926	Weighted median	12	-0.0966909	0.148219	0.514175	-0.387201	0.193819	0.907837	0.678955	1.21388
	ebi-a-GCST90016926	ebi-a-GCST90001405	Plasma Blast-Plasma Cell Absolute Count || id:ebi-a-GCST90001405	|| id:ebi-a-GCST90016926	Inverse variance weighted	12	0.0737478	0.161993	0.648926	-0.243758	0.391253	1.07654	0.783678	1.47883
	ebi-a-GCST90016926	ebi-a-GCST90001405	Plasma Blast-Plasma Cell Absolute Count || id:ebi-a-GCST90001405	|| id:ebi-a-GCST90016926	MR Egger	12	-0.891755	0.669394	0.212363	-2.20377	0.420258	0.409936	0.110387	1.52235
	ebi-a-GCST90016926	ebi-a-GCST90001405	Plasma Blast-Plasma Cell Absolute Count || id:ebi-a-GCST90001405	|| id:ebi-a-GCST90016926	Weighted median	12	0.0127852	0.183566	0.944473	-0.347004	0.372574	1.01287	0.706802	1.45147
	ebi-a-GCST90016926	ebi-a-GCST90001874	HVEM on Terminally Differentiated CD8+ T cell || id:ebi-a-GCST90001874	|| id:ebi-a-GCST90016926	Inverse variance weighted	12	-0.287367	0.216247	0.183887	-0.711211	0.136477	0.750237	0.491049	1.14623
	ebi-a-GCST90016926	ebi-a-GCST90001874	HVEM on Terminally Differentiated CD8+ T cell || id:ebi-a-GCST90001874	|| id:ebi-a-GCST90016926	MR Egger	12	-0.785262	0.932128	0.419234	-2.61223	1.04171	0.456	0.0733706	2.83406
	ebi-a-GCST90016926	ebi-a-GCST90001874	HVEM on Terminally Differentiated CD8+ T cell || id:ebi-a-GCST90001874	|| id:ebi-a-GCST90016926	Weighted median	12	-0.0999098	0.287087	0.727831	-0.6626	0.462781	0.904919	0.515509	1.58848
	ebi-a-GCST90016926	ebi-a-GCST90001926	CD127 on granulocyte || id:ebi-a-GCST90001926	|| id:ebi-a-GCST90016926	Inverse variance weighted	12	0.31579	0.197958	0.11066	-0.0722085	0.703788	1.37134	0.930337	2.02139
	ebi-a-GCST90016926	ebi-a-GCST90001926	CD127 on granulocyte || id:ebi-a-GCST90001926	|| id:ebi-a-GCST90016926	MR Egger	12	1.03301	0.869097	0.262058	-0.670423	2.73644	2.8095	0.511492	15.4319
	ebi-a-GCST90016926	ebi-a-GCST90001926	CD127 on granulocyte || id:ebi-a-GCST90001926	|| id:ebi-a-GCST90016926	Weighted median	12	0.431591	0.226231	0.0564235	-0.0118205	0.875003	1.53971	0.988249	2.39888
	ebi-a-GCST90016926	ebi-a-GCST90001474	Plasmacytoid Dendritic Cell %Dendritic Cell || id:ebi-a-GCST90001474	|| id:ebi-a-GCST90016926	Inverse variance weighted	12	0.0684996	0.131964	0.603707	-0.19015	0.327149	1.0709	0.826835	1.38701
	ebi-a-GCST90016926	ebi-a-GCST90001474	Plasmacytoid Dendritic Cell %Dendritic Cell || id:ebi-a-GCST90001474	|| id:ebi-a-GCST90016926	MR Egger	12	-0.217827	0.574955	0.712712	-1.34474	0.909084	0.804264	0.260608	2.48205
	ebi-a-GCST90016926	ebi-a-GCST90001474	Plasmacytoid Dendritic Cell %Dendritic Cell || id:ebi-a-GCST90001474	|| id:ebi-a-GCST90016926	Weighted median	12	0.270512	0.187117	0.148266	-0.0962375	0.637263	1.31064	0.908248	1.8913
	ebi-a-GCST90016926	ebi-a-GCST90002010	HLA DR on monocyte || id:ebi-a-GCST90002010	|| id:ebi-a-GCST90016926	Inverse variance weighted	12	0.0036726	0.143171	0.979535	-0.276942	0.284288	1.00368	0.758098	1.32881
	ebi-a-GCST90016926	ebi-a-GCST90002010	HLA DR on monocyte || id:ebi-a-GCST90002010	|| id:ebi-a-GCST90016926	MR Egger	12	0.982162	0.572009	0.116727	-0.138976	2.1033	2.67022	0.870249	8.19316
	ebi-a-GCST90016926	ebi-a-GCST90002010	HLA DR on monocyte || id:ebi-a-GCST90002010	|| id:ebi-a-GCST90016926	Weighted median	12	0.0128161	0.19381	0.947276	-0.367052	0.392684	1.0129	0.692774	1.48095
	ebi-a-GCST90016926	ebi-a-GCST90001542	Effector Memory CD4+ T cell Absolute Count || id:ebi-a-GCST90001542	|| id:ebi-a-GCST90016926	Inverse variance weighted	12	-0.096683	0.167052	0.562752	-0.424105	0.230739	0.907844	0.654355	1.25953
	ebi-a-GCST90016926	ebi-a-GCST90001542	Effector Memory CD4+ T cell Absolute Count || id:ebi-a-GCST90001542	|| id:ebi-a-GCST90016926	MR Egger	12	0.0856443	0.760753	0.912593	-1.40543	1.57672	1.08942	0.245261	4.83906
	ebi-a-GCST90016926	ebi-a-GCST90001542	Effector Memory CD4+ T cell Absolute Count || id:ebi-a-GCST90001542	|| id:ebi-a-GCST90016926	Weighted median	12	-0.0948352	0.201185	0.637367	-0.489157	0.299487	0.909523	0.613143	1.34917
	ebi-a-GCST90016926	ebi-a-GCST90001493	Secreting CD4 regulatory T cell %CD4 regulatory T cell || id:ebi-a-GCST90001493	|| id:ebi-a-GCST90016926	Inverse variance weighted	12	-0.0665385	0.125758	0.596736	-0.313024	0.179947	0.935627	0.731233	1.19715
	ebi-a-GCST90016926	ebi-a-GCST90001493	Secreting CD4 regulatory T cell %CD4 regulatory T cell || id:ebi-a-GCST90001493	|| id:ebi-a-GCST90016926	MR Egger	12	0.112542	0.547337	0.841215	-0.960239	1.18532	1.11912	0.382801	3.27175
	ebi-a-GCST90016926	ebi-a-GCST90001493	Secreting CD4 regulatory T cell %CD4 regulatory T cell || id:ebi-a-GCST90001493	|| id:ebi-a-GCST90016926	Weighted median	12	-0.00145642	0.164404	0.992932	-0.323688	0.320775	0.998545	0.723476	1.3782
	ebi-a-GCST90016926	ebi-a-GCST90001661	CD28- CD8dim T cell %T cell || id:ebi-a-GCST90001661	|| id:ebi-a-GCST90016926	Inverse variance weighted	12	0.0490248	0.186592	0.792753	-0.316696	0.414746	1.05025	0.728552	1.51399
	ebi-a-GCST90016926	ebi-a-GCST90001661	CD28- CD8dim T cell %T cell || id:ebi-a-GCST90001661	|| id:ebi-a-GCST90016926	MR Egger	12	0.868477	0.807455	0.307383	-0.714135	2.45109	2.38328	0.489615	11.601
	ebi-a-GCST90016926	ebi-a-GCST90001661	CD28- CD8dim T cell %T cell || id:ebi-a-GCST90001661	|| id:ebi-a-GCST90016926	Weighted median	12	0.0942831	0.198056	0.634043	-0.293906	0.482472	1.09887	0.745347	1.62007
	ebi-a-GCST90016926	ebi-a-GCST90001602	Lymphocyte %leukocyte || id:ebi-a-GCST90001602	|| id:ebi-a-GCST90016926	Inverse variance weighted	12	0.0848183	0.148424	0.567689	-0.206094	0.37573	1.08852	0.813757	1.45605
	ebi-a-GCST90016926	ebi-a-GCST90001602	Lymphocyte %leukocyte || id:ebi-a-GCST90001602	|| id:ebi-a-GCST90016926	MR Egger	12	-0.531685	0.647758	0.430888	-1.80129	0.737921	0.587614	0.165086	2.09158
	ebi-a-GCST90016926	ebi-a-GCST90001602	Lymphocyte %leukocyte || id:ebi-a-GCST90001602	|| id:ebi-a-GCST90016926	Weighted median	12	0.0721827	0.17605	0.681797	-0.272876	0.417241	1.07485	0.761187	1.51777
	ebi-a-GCST90016926	ebi-a-GCST90001625	HLA DR+ CD4+ T cell %T cell || id:ebi-a-GCST90001625	|| id:ebi-a-GCST90016926	Inverse variance weighted	12	0.0405039	0.131316	0.757742	-0.216875	0.297883	1.04134	0.805031	1.347
	ebi-a-GCST90016926	ebi-a-GCST90001625	HLA DR+ CD4+ T cell %T cell || id:ebi-a-GCST90001625	|| id:ebi-a-GCST90016926	MR Egger	12	-0.678342	0.551613	0.24694	-1.7595	0.402819	0.507457	0.17213	1.49604
	ebi-a-GCST90016926	ebi-a-GCST90001625	HLA DR+ CD4+ T cell %T cell || id:ebi-a-GCST90001625	|| id:ebi-a-GCST90016926	Weighted median	12	0.184145	0.159493	0.248268	-0.128461	0.496751	1.20219	0.879448	1.64337
	ebi-a-GCST90016926	ebi-a-GCST90002071	SSC-A on myeloid Dendritic Cell || id:ebi-a-GCST90002071	|| id:ebi-a-GCST90016926	Inverse variance weighted	12	0.180358	0.147506	0.221437	-0.108754	0.46947	1.19765	0.896951	1.59915
	ebi-a-GCST90016926	ebi-a-GCST90002071	SSC-A on myeloid Dendritic Cell || id:ebi-a-GCST90002071	|| id:ebi-a-GCST90016926	MR Egger	12	0.280332	0.640007	0.670686	-0.974082	1.53475	1.32357	0.377539	4.64015
	ebi-a-GCST90016926	ebi-a-GCST90002071	SSC-A on myeloid Dendritic Cell || id:ebi-a-GCST90002071	|| id:ebi-a-GCST90016926	Weighted median	12	0.232329	0.192372	0.227161	-0.144721	0.609379	1.26153	0.865264	1.83929
	ebi-a-GCST90016926	ebi-a-GCST90001435	Plasma Blast-Plasma Cell %lymphocyte || id:ebi-a-GCST90001435	|| id:ebi-a-GCST90016926	Inverse variance weighted	12	0.0574671	0.152571	0.706427	-0.241572	0.356506	1.05915	0.785393	1.42833
	ebi-a-GCST90016926	ebi-a-GCST90001435	Plasma Blast-Plasma Cell %lymphocyte || id:ebi-a-GCST90001435	|| id:ebi-a-GCST90016926	MR Egger	12	-0.836203	0.633025	0.215943	-2.07693	0.404527	0.433353	0.125314	1.49859
	ebi-a-GCST90016926	ebi-a-GCST90001435	Plasma Blast-Plasma Cell %lymphocyte || id:ebi-a-GCST90001435	|| id:ebi-a-GCST90016926	Weighted median	12	0.0620079	0.181895	0.733178	-0.294505	0.418521	1.06397	0.7449	1.51971
	ebi-a-GCST90016926	ebi-a-GCST90001499	Activated & resting CD4 regulatory T cell %CD4 regulatory T cell || id:ebi-a-GCST90001499	|| id:ebi-a-GCST90016926	Inverse variance weighted	12	0.0873346	0.126413	0.48965	-0.160435	0.335105	1.09126	0.851773	1.39809
	ebi-a-GCST90016926	ebi-a-GCST90001499	Activated & resting CD4 regulatory T cell %CD4 regulatory T cell || id:ebi-a-GCST90001499	|| id:ebi-a-GCST90016926	MR Egger	12	-0.084444	0.550206	0.881075	-1.16285	0.99396	0.919023	0.312595	2.70191
	ebi-a-GCST90016926	ebi-a-GCST90001499	Activated & resting CD4 regulatory T cell %CD4 regulatory T cell || id:ebi-a-GCST90001499	|| id:ebi-a-GCST90016926	Weighted median	12	0.00952842	0.161623	0.952988	-0.307253	0.32631	1.00957	0.735465	1.38584
	ebi-a-GCST90016926	ebi-a-GCST90001663	CD28- CD8dim T cell Absolute Count || id:ebi-a-GCST90001663	|| id:ebi-a-GCST90016926	Inverse variance weighted	12	-0.0324325	0.199561	0.870897	-0.423572	0.358707	0.968088	0.654704	1.43148
	ebi-a-GCST90016926	ebi-a-GCST90001663	CD28- CD8dim T cell Absolute Count || id:ebi-a-GCST90001663	|| id:ebi-a-GCST90016926	MR Egger	12	0.789833	0.86946	0.385027	-0.914309	2.49398	2.20303	0.400793	12.1093
	ebi-a-GCST90016926	ebi-a-GCST90001663	CD28- CD8dim T cell Absolute Count || id:ebi-a-GCST90001663	|| id:ebi-a-GCST90016926	Weighted median	12	-0.0642825	0.202304	0.750673	-0.460799	0.332234	0.93774	0.630779	1.39408
	ebi-a-GCST90016926	ebi-a-GCST90001501	Activated & secreting CD4 regulatory T cell Absolute Count || id:ebi-a-GCST90001501	|| id:ebi-a-GCST90016926	Inverse variance weighted	12	0.0223138	0.15093	0.882467	-0.273508	0.318136	1.02256	0.760706	1.37456
	ebi-a-GCST90016926	ebi-a-GCST90001501	Activated & secreting CD4 regulatory T cell Absolute Count || id:ebi-a-GCST90001501	|| id:ebi-a-GCST90016926	MR Egger	12	-0.459553	0.671149	0.509075	-1.775	0.855898	0.631566	0.169483	2.35349
	ebi-a-GCST90016926	ebi-a-GCST90001501	Activated & secreting CD4 regulatory T cell Absolute Count || id:ebi-a-GCST90001501	|| id:ebi-a-GCST90016926	Weighted median	12	-0.0745605	0.187517	0.690911	-0.442095	0.292974	0.928151	0.642689	1.34041
	ebi-a-GCST90016926	ebi-a-GCST90001407	Memory B cell Absolute Count || id:ebi-a-GCST90001407	|| id:ebi-a-GCST90016926	Inverse variance weighted	12	0.10103	0.130349	0.438297	-0.154454	0.356515	1.10631	0.856883	1.42834
	ebi-a-GCST90016926	ebi-a-GCST90001407	Memory B cell Absolute Count || id:ebi-a-GCST90001407	|| id:ebi-a-GCST90016926	MR Egger	12	-0.164821	0.568126	0.777657	-1.27835	0.948707	0.848046	0.278497	2.58237
	ebi-a-GCST90016926	ebi-a-GCST90001407	Memory B cell Absolute Count || id:ebi-a-GCST90001407	|| id:ebi-a-GCST90016926	Weighted median	12	0.00970154	0.171573	0.954908	-0.326581	0.345984	1.00975	0.721386	1.41338
	ebi-a-GCST90016926	ebi-a-GCST90001975	FSC-A on HLA DR+ T cell || id:ebi-a-GCST90001975	|| id:ebi-a-GCST90016926	Inverse variance weighted	12	-0.0476902	0.137429	0.728579	-0.317051	0.221671	0.953429	0.728293	1.24816
	ebi-a-GCST90016926	ebi-a-GCST90001975	FSC-A on HLA DR+ T cell || id:ebi-a-GCST90001975	|| id:ebi-a-GCST90016926	MR Egger	12	0.371902	0.595766	0.546445	-0.7958	1.5396	1.45049	0.45122	4.66274
	ebi-a-GCST90016926	ebi-a-GCST90001975	FSC-A on HLA DR+ T cell || id:ebi-a-GCST90001975	|| id:ebi-a-GCST90016926	Weighted median	12	-0.118136	0.188748	0.531385	-0.488082	0.25181	0.888575	0.613802	1.28635
	ebi-a-GCST90016926	ebi-a-GCST90001482	Resting CD4 regulatory T cell %CD4+ T cell || id:ebi-a-GCST90001482	|| id:ebi-a-GCST90016926	Inverse variance weighted	12	0.14034	0.122799	0.253105	-0.100346	0.381026	1.15066	0.904524	1.46379
	ebi-a-GCST90016926	ebi-a-GCST90001482	Resting CD4 regulatory T cell %CD4+ T cell || id:ebi-a-GCST90001482	|| id:ebi-a-GCST90016926	MR Egger	12	-0.183631	0.534423	0.738257	-1.2311	0.863838	0.832243	0.291971	2.37225
	ebi-a-GCST90016926	ebi-a-GCST90001482	Resting CD4 regulatory T cell %CD4+ T cell || id:ebi-a-GCST90001482	|| id:ebi-a-GCST90016926	Weighted median	12	0.00701918	0.162711	0.965591	-0.311895	0.325933	1.00704	0.732059	1.38532
family Defluviitaleaceae	ebi-a-GCST90016934	ebi-a-GCST90001991	HLA DR on CD14+ monocyte || id:ebi-a-GCST90001991	|| id:ebi-a-GCST90016934	Inverse variance weighted	11	0.0199281	0.101329	0.844088	-0.178677	0.218533	1.02013	0.836376	1.24425
	ebi-a-GCST90016934	ebi-a-GCST90001991	HLA DR on CD14+ monocyte || id:ebi-a-GCST90001991	|| id:ebi-a-GCST90016934	MR Egger	11	-0.309087	0.30464	0.336796	-0.906182	0.288008	0.734117	0.404064	1.33377
	ebi-a-GCST90016934	ebi-a-GCST90001991	HLA DR on CD14+ monocyte || id:ebi-a-GCST90001991	|| id:ebi-a-GCST90016934	Weighted median	11	-0.0815543	0.146899	0.578775	-0.369475	0.206367	0.921683	0.691097	1.2292
	ebi-a-GCST90016934	ebi-a-GCST90001988	HLA DR on CD14+ CD16- monocyte || id:ebi-a-GCST90001988	|| id:ebi-a-GCST90016934	Inverse variance weighted	11	0.00110969	0.101955	0.991316	-0.198722	0.200941	1.00111	0.819778	1.22255
	ebi-a-GCST90016934	ebi-a-GCST90001988	HLA DR on CD14+ CD16- monocyte || id:ebi-a-GCST90001988	|| id:ebi-a-GCST90016934	MR Egger	11	-0.34499	0.304066	0.28586	-0.940959	0.250978	0.708227	0.390253	1.28528
	ebi-a-GCST90016934	ebi-a-GCST90001988	HLA DR on CD14+ CD16- monocyte || id:ebi-a-GCST90001988	|| id:ebi-a-GCST90016934	Weighted median	11	-0.121624	0.143897	0.39799	-0.403662	0.160414	0.885481	0.66787	1.174
	ebi-a-GCST90016934	ebi-a-GCST90002106	HLA DR on Dendritic Cell || id:ebi-a-GCST90002106	|| id:ebi-a-GCST90016934	Inverse variance weighted	11	-0.212275	0.110664	0.0550875	-0.429177	0.00462736	0.808743	0.651045	1.00464
	ebi-a-GCST90016934	ebi-a-GCST90002106	HLA DR on Dendritic Cell || id:ebi-a-GCST90002106	|| id:ebi-a-GCST90016934	MR Egger	11	-0.526657	0.335986	0.151443	-1.18519	0.131876	0.590576	0.305688	1.14097
	ebi-a-GCST90016934	ebi-a-GCST90002106	HLA DR on Dendritic Cell || id:ebi-a-GCST90002106	|| id:ebi-a-GCST90016934	Weighted median	11	-0.262581	0.148955	0.0779298	-0.554532	0.02937	0.769064	0.574341	1.02981
	ebi-a-GCST90016934	ebi-a-GCST90002105	HLA DR on plasmacytoid Dendritic Cell || id:ebi-a-GCST90002105	|| id:ebi-a-GCST90016934	Inverse variance weighted	11	-0.0303757	0.108326	0.779164	-0.242696	0.181944	0.970081	0.78451	1.19955
	ebi-a-GCST90016934	ebi-a-GCST90002105	HLA DR on plasmacytoid Dendritic Cell || id:ebi-a-GCST90002105	|| id:ebi-a-GCST90016934	MR Egger	11	-0.204338	0.32895	0.549886	-0.84908	0.440404	0.815187	0.427808	1.55333
	ebi-a-GCST90016934	ebi-a-GCST90002105	HLA DR on plasmacytoid Dendritic Cell || id:ebi-a-GCST90002105	|| id:ebi-a-GCST90016934	Weighted median	11	-0.0984622	0.145327	0.498074	-0.383303	0.186378	0.90623	0.681607	1.20488
	ebi-a-GCST90016934	ebi-a-GCST90001779	CD25 on IgD+ CD24- B cell || id:ebi-a-GCST90001779	|| id:ebi-a-GCST90016934	Inverse variance weighted	11	0.0257909	0.0991485	0.794768	-0.16854	0.220122	1.02613	0.844897	1.24623
	ebi-a-GCST90016934	ebi-a-GCST90001779	CD25 on IgD+ CD24- B cell || id:ebi-a-GCST90001779	|| id:ebi-a-GCST90016934	MR Egger	11	0.354198	0.300227	0.268336	-0.234247	0.942644	1.42504	0.791166	2.56676
	ebi-a-GCST90016934	ebi-a-GCST90001779	CD25 on IgD+ CD24- B cell || id:ebi-a-GCST90001779	|| id:ebi-a-GCST90016934	Weighted median	11	-0.0361373	0.134935	0.788843	-0.300609	0.228335	0.964508	0.740367	1.25651
	ebi-a-GCST90016934	ebi-a-GCST90001967	FSC-A on CD14+ monocyte || id:ebi-a-GCST90001967	|| id:ebi-a-GCST90016934	Inverse variance weighted	11	0.0467324	0.107356	0.663343	-0.163686	0.257151	1.04784	0.849008	1.29324
	ebi-a-GCST90016934	ebi-a-GCST90001967	FSC-A on CD14+ monocyte || id:ebi-a-GCST90001967	|| id:ebi-a-GCST90016934	MR Egger	11	-0.295529	0.32535	0.387374	-0.933216	0.342158	0.744138	0.393287	1.40798
	ebi-a-GCST90016934	ebi-a-GCST90001967	FSC-A on CD14+ monocyte || id:ebi-a-GCST90001967	|| id:ebi-a-GCST90016934	Weighted median	11	-0.0275871	0.147821	0.851955	-0.317316	0.262142	0.97279	0.7281	1.29971
	ebi-a-GCST90016934	ebi-a-GCST90001402	Switched memory B cell %B cell || id:ebi-a-GCST90001402	|| id:ebi-a-GCST90016934	Inverse variance weighted	11	-0.0185009	0.100237	0.853565	-0.214965	0.177963	0.981669	0.80657	1.19478
	ebi-a-GCST90016934	ebi-a-GCST90001402	Switched memory B cell %B cell || id:ebi-a-GCST90001402	|| id:ebi-a-GCST90016934	MR Egger	11	0.476162	0.303472	0.151083	-0.118643	1.07097	1.60988	0.888124	2.9182
	ebi-a-GCST90016934	ebi-a-GCST90001402	Switched memory B cell %B cell || id:ebi-a-GCST90001402	|| id:ebi-a-GCST90016934	Weighted median	11	-0.101595	0.137548	0.460143	-0.37119	0.168	0.903396	0.689913	1.18294
	ebi-a-GCST90016934	ebi-a-GCST90001502	Activated & secreting CD4 regulatory T cell %CD4 regulatory T cell || id:ebi-a-GCST90001502	|| id:ebi-a-GCST90016934	Inverse variance weighted	11	-0.0126896	0.0896513	0.88744	-0.188406	0.163027	0.987391	0.828278	1.17707
	ebi-a-GCST90016934	ebi-a-GCST90001502	Activated & secreting CD4 regulatory T cell %CD4 regulatory T cell || id:ebi-a-GCST90001502	|| id:ebi-a-GCST90016934	MR Egger	11	-0.129072	0.272107	0.646552	-0.662402	0.404258	0.87891	0.515611	1.49819
	ebi-a-GCST90016934	ebi-a-GCST90001502	Activated & secreting CD4 regulatory T cell %CD4 regulatory T cell || id:ebi-a-GCST90001502	|| id:ebi-a-GCST90016934	Weighted median	11	0.00610088	0.120096	0.959485	-0.229288	0.24149	1.00612	0.7951	1.27314
	ebi-a-GCST90016934	ebi-a-GCST90002108	HLA DR on CD33+ HLA DR+ CD14- || id:ebi-a-GCST90002108	|| id:ebi-a-GCST90016934	Inverse variance weighted	11	-0.123088	0.19943	0.537103	-0.513972	0.267795	0.884185	0.598115	1.30708
	ebi-a-GCST90016934	ebi-a-GCST90002108	HLA DR on CD33+ HLA DR+ CD14- || id:ebi-a-GCST90002108	|| id:ebi-a-GCST90016934	MR Egger	11	-0.739082	0.598964	0.248477	-1.91305	0.434886	0.477552	0.147629	1.54479
	ebi-a-GCST90016934	ebi-a-GCST90002108	HLA DR on CD33+ HLA DR+ CD14- || id:ebi-a-GCST90002108	|| id:ebi-a-GCST90016934	Weighted median	11	-0.0219266	0.211293	0.917349	-0.43606	0.392207	0.978312	0.646579	1.48024
	ebi-a-GCST90016934	ebi-a-GCST90001879	HVEM on Terminally Differentiated CD4+ T cell || id:ebi-a-GCST90001879	|| id:ebi-a-GCST90016934	Inverse variance weighted	11	0.174908	0.188166	0.352609	-0.193897	0.543713	1.19114	0.823742	1.72239
	ebi-a-GCST90016934	ebi-a-GCST90001879	HVEM on Terminally Differentiated CD4+ T cell || id:ebi-a-GCST90001879	|| id:ebi-a-GCST90016934	MR Egger	11	-0.222792	0.584533	0.711937	-1.36848	0.922892	0.800281	0.254494	2.51656
	ebi-a-GCST90016934	ebi-a-GCST90001879	HVEM on Terminally Differentiated CD4+ T cell || id:ebi-a-GCST90001879	|| id:ebi-a-GCST90016934	Weighted median	11	0.382829	0.227193	0.0919807	-0.0624688	0.828128	1.46643	0.939442	2.28903
	ebi-a-GCST90016934	ebi-a-GCST90002001	CD64 on CD14- CD16- || id:ebi-a-GCST90002001	|| id:ebi-a-GCST90016934	Inverse variance weighted	11	0.0012497	0.0971761	0.989739	-0.189215	0.191715	1.00125	0.827608	1.21133
	ebi-a-GCST90016934	ebi-a-GCST90002001	CD64 on CD14- CD16- || id:ebi-a-GCST90002001	|| id:ebi-a-GCST90016934	MR Egger	11	0.305218	0.29406	0.326377	-0.271139	0.881575	1.35692	0.76251	2.4147
	ebi-a-GCST90016934	ebi-a-GCST90002001	CD64 on CD14- CD16- || id:ebi-a-GCST90002001	|| id:ebi-a-GCST90016934	Weighted median	11	-0.00471285	0.130682	0.971232	-0.260849	0.251423	0.995298	0.770397	1.28585
	ebi-a-GCST90016934	ebi-a-GCST90001871	HVEM on T cell || id:ebi-a-GCST90001871	|| id:ebi-a-GCST90016934	Inverse variance weighted	11	0.0972986	0.162882	0.550269	-0.221949	0.416547	1.10219	0.800956	1.51671
	ebi-a-GCST90016934	ebi-a-GCST90001871	HVEM on T cell || id:ebi-a-GCST90001871	|| id:ebi-a-GCST90016934	MR Egger	11	-0.132418	0.493909	0.794665	-1.10048	0.835644	0.875975	0.332712	2.3063
	ebi-a-GCST90016934	ebi-a-GCST90001871	HVEM on T cell || id:ebi-a-GCST90001871	|| id:ebi-a-GCST90016934	Weighted median	11	0.0827388	0.214156	0.699238	-0.337006	0.502484	1.08626	0.713905	1.65282
	ebi-a-GCST90016934	ebi-a-GCST90001423	CD20- CD38- B cell Absolute Count || id:ebi-a-GCST90001423	|| id:ebi-a-GCST90016934	Inverse variance weighted	11	-0.0816915	0.0970418	0.39989	-0.271893	0.10851	0.921556	0.761936	1.11462
	ebi-a-GCST90016934	ebi-a-GCST90001423	CD20- CD38- B cell Absolute Count || id:ebi-a-GCST90001423	|| id:ebi-a-GCST90016934	MR Egger	11	-0.0138538	0.293825	0.963423	-0.58975	0.562043	0.986242	0.554466	1.75425
	ebi-a-GCST90016934	ebi-a-GCST90001423	CD20- CD38- B cell Absolute Count || id:ebi-a-GCST90001423	|| id:ebi-a-GCST90016934	Weighted median	11	-0.108211	0.120414	0.368832	-0.344222	0.127799	0.897438	0.708772	1.13633
	ebi-a-GCST90016934	ebi-a-GCST90001492	Secreting CD4 regulatory T cell Absolute Count || id:ebi-a-GCST90001492	|| id:ebi-a-GCST90016934	Inverse variance weighted	11	0.0920258	0.127993	0.472146	-0.15884	0.342892	1.09639	0.853133	1.40902
	ebi-a-GCST90016934	ebi-a-GCST90001492	Secreting CD4 regulatory T cell Absolute Count || id:ebi-a-GCST90001492	|| id:ebi-a-GCST90016934	MR Egger	11	0.0342935	0.408991	0.935012	-0.767328	0.835915	1.03489	0.464252	2.30692
	ebi-a-GCST90016934	ebi-a-GCST90001492	Secreting CD4 regulatory T cell Absolute Count || id:ebi-a-GCST90001492	|| id:ebi-a-GCST90016934	Weighted median	11	0.109001	0.156002	0.484729	-0.196763	0.414766	1.11516	0.821385	1.51402
	ebi-a-GCST90016934	ebi-a-GCST90001519	CD33+ HLA DR+ CD14- %CD33+ HLA DR+ || id:ebi-a-GCST90001519	|| id:ebi-a-GCST90016934	Inverse variance weighted	11	-0.299068	0.134647	0.0263427	-0.562977	-0.0351595	0.741509	0.569511	0.965451
	ebi-a-GCST90016934	ebi-a-GCST90001519	CD33+ HLA DR+ CD14- %CD33+ HLA DR+ || id:ebi-a-GCST90001519	|| id:ebi-a-GCST90016934	MR Egger	11	-0.308923	0.407972	0.46828	-1.10855	0.490701	0.734237	0.330038	1.63346
	ebi-a-GCST90016934	ebi-a-GCST90001519	CD33+ HLA DR+ CD14- %CD33+ HLA DR+ || id:ebi-a-GCST90001519	|| id:ebi-a-GCST90016934	Weighted median	11	-0.36253	0.174561	0.0378185	-0.704669	-0.0203916	0.695913	0.494272	0.979815
	ebi-a-GCST90016934	ebi-a-GCST90001596	CD8dim T cell Absolute Count || id:ebi-a-GCST90001596	|| id:ebi-a-GCST90016934	Inverse variance weighted	11	0.0809938	0.112632	0.472079	-0.139765	0.301753	1.08436	0.869563	1.35223
	ebi-a-GCST90016934	ebi-a-GCST90001596	CD8dim T cell Absolute Count || id:ebi-a-GCST90001596	|| id:ebi-a-GCST90016934	MR Egger	11	0.471966	0.332181	0.189077	-0.179108	1.12304	1.60314	0.836016	3.07419
	ebi-a-GCST90016934	ebi-a-GCST90001596	CD8dim T cell Absolute Count || id:ebi-a-GCST90001596	|| id:ebi-a-GCST90016934	Weighted median	11	0.193217	0.134853	0.151917	-0.0710954	0.457528	1.21315	0.931373	1.58016
	ebi-a-GCST90016934	ebi-a-GCST90002112	HLA DR on CD33- HLA DR+ || id:ebi-a-GCST90002112	|| id:ebi-a-GCST90016934	Inverse variance weighted	11	-0.140002	0.145378	0.335535	-0.424942	0.144938	0.869356	0.653807	1.15597
	ebi-a-GCST90016934	ebi-a-GCST90002112	HLA DR on CD33- HLA DR+ || id:ebi-a-GCST90002112	|| id:ebi-a-GCST90016934	MR Egger	11	-0.0155832	0.440331	0.972542	-0.878633	0.847466	0.984538	0.41535	2.33373
	ebi-a-GCST90016934	ebi-a-GCST90002112	HLA DR on CD33- HLA DR+ || id:ebi-a-GCST90002112	|| id:ebi-a-GCST90016934	Weighted median	11	-0.38645	0.197431	0.0503008	-0.773414	0.000513959	0.679465	0.461435	1.00051
	ebi-a-GCST90016934	ebi-a-GCST90001985	CD40 on monocytes || id:ebi-a-GCST90001985	|| id:ebi-a-GCST90016934	Inverse variance weighted	11	-0.0801764	0.100306	0.424104	-0.276776	0.116423	0.922954	0.758225	1.12347
	ebi-a-GCST90016934	ebi-a-GCST90001985	CD40 on monocytes || id:ebi-a-GCST90001985	|| id:ebi-a-GCST90016934	MR Egger	11	0.0361313	0.303569	0.907873	-0.558864	0.631126	1.03679	0.571859	1.87973
	ebi-a-GCST90016934	ebi-a-GCST90001985	CD40 on monocytes || id:ebi-a-GCST90001985	|| id:ebi-a-GCST90016934	Weighted median	11	-0.125056	0.136173	0.358429	-0.391954	0.141842	0.882448	0.675735	1.15239
	ebi-a-GCST90016934	ebi-a-GCST90001665	CD28+ CD45RA+ CD8dim T cell %CD8dim T cell || id:ebi-a-GCST90001665	|| id:ebi-a-GCST90016934	Inverse variance weighted	11	-0.00820217	0.0987675	0.933816	-0.201786	0.185382	0.991831	0.817269	1.20368
	ebi-a-GCST90016934	ebi-a-GCST90001665	CD28+ CD45RA+ CD8dim T cell %CD8dim T cell || id:ebi-a-GCST90001665	|| id:ebi-a-GCST90016934	MR Egger	11	-0.0795943	0.299797	0.79661	-0.667197	0.508008	0.923491	0.513145	1.66198
	ebi-a-GCST90016934	ebi-a-GCST90001665	CD28+ CD45RA+ CD8dim T cell %CD8dim T cell || id:ebi-a-GCST90001665	|| id:ebi-a-GCST90016934	Weighted median	11	0.11771	0.134318	0.38084	-0.145554	0.380974	1.12492	0.864543	1.46371
	ebi-a-GCST90016934	ebi-a-GCST90001555	Effector Memory CD8+ T cell %CD8+ T cell || id:ebi-a-GCST90001555	|| id:ebi-a-GCST90016934	Inverse variance weighted	11	0.192069	0.0855346	0.0247354	0.024421	0.359717	1.21175	1.02472	1.43292
	ebi-a-GCST90016934	ebi-a-GCST90001555	Effector Memory CD8+ T cell %CD8+ T cell || id:ebi-a-GCST90001555	|| id:ebi-a-GCST90016934	MR Egger	11	0.134376	0.259591	0.617189	-0.374423	0.643175	1.14382	0.687686	1.90251
	ebi-a-GCST90016934	ebi-a-GCST90001555	Effector Memory CD8+ T cell %CD8+ T cell || id:ebi-a-GCST90001555	|| id:ebi-a-GCST90016934	Weighted median	11	0.242005	0.118082	0.0404164	0.0105645	0.473445	1.2738	1.01062	1.60552
	ebi-a-GCST90016934	ebi-a-GCST90001405	Plasma Blast-Plasma Cell Absolute Count || id:ebi-a-GCST90001405	|| id:ebi-a-GCST90016934	Inverse variance weighted	11	0.119405	0.1281	0.351274	-0.131671	0.370481	1.12683	0.876629	1.44843
	ebi-a-GCST90016934	ebi-a-GCST90001405	Plasma Blast-Plasma Cell Absolute Count || id:ebi-a-GCST90001405	|| id:ebi-a-GCST90016934	MR Egger	11	-0.204884	0.392437	0.614219	-0.97406	0.564293	0.814742	0.377547	1.7582
	ebi-a-GCST90016934	ebi-a-GCST90001405	Plasma Blast-Plasma Cell Absolute Count || id:ebi-a-GCST90001405	|| id:ebi-a-GCST90016934	Weighted median	11	0.299758	0.146066	0.0401495	0.0134684	0.586047	1.34953	1.01356	1.79687
	ebi-a-GCST90016934	ebi-a-GCST90001874	HVEM on Terminally Differentiated CD8+ T cell || id:ebi-a-GCST90001874	|| id:ebi-a-GCST90016934	Inverse variance weighted	11	0.017312	0.164065	0.915964	-0.304256	0.33888	1.01746	0.737672	1.40338
	ebi-a-GCST90016934	ebi-a-GCST90001874	HVEM on Terminally Differentiated CD8+ T cell || id:ebi-a-GCST90001874	|| id:ebi-a-GCST90016934	MR Egger	11	-0.146911	0.497219	0.774341	-1.12146	0.827638	0.863371	0.325804	2.28791
	ebi-a-GCST90016934	ebi-a-GCST90001874	HVEM on Terminally Differentiated CD8+ T cell || id:ebi-a-GCST90001874	|| id:ebi-a-GCST90016934	Weighted median	11	-0.147376	0.215338	0.493726	-0.569438	0.274686	0.862969	0.565843	1.31612
	ebi-a-GCST90016934	ebi-a-GCST90001926	CD127 on granulocyte || id:ebi-a-GCST90001926	|| id:ebi-a-GCST90016934	Inverse variance weighted	11	-0.0981908	0.117115	0.401798	-0.327736	0.131355	0.906476	0.720553	1.14037
	ebi-a-GCST90016934	ebi-a-GCST90001926	CD127 on granulocyte || id:ebi-a-GCST90001926	|| id:ebi-a-GCST90016934	MR Egger	11	0.388922	0.337525	0.278894	-0.272627	1.05047	1.47539	0.761377	2.859
	ebi-a-GCST90016934	ebi-a-GCST90001926	CD127 on granulocyte || id:ebi-a-GCST90001926	|| id:ebi-a-GCST90016934	Weighted median	11	-0.196165	0.158964	0.217197	-0.507735	0.115406	0.821877	0.601857	1.12233
	ebi-a-GCST90016934	ebi-a-GCST90001474	Plasmacytoid Dendritic Cell %Dendritic Cell || id:ebi-a-GCST90001474	|| id:ebi-a-GCST90016934	Inverse variance weighted	11	-0.0129022	0.117963	0.912905	-0.244109	0.218305	0.987181	0.783402	1.24397
	ebi-a-GCST90016934	ebi-a-GCST90001474	Plasmacytoid Dendritic Cell %Dendritic Cell || id:ebi-a-GCST90001474	|| id:ebi-a-GCST90016934	MR Egger	11	0.100848	0.375234	0.794174	-0.634611	0.836306	1.10611	0.530142	2.30783
	ebi-a-GCST90016934	ebi-a-GCST90001474	Plasmacytoid Dendritic Cell %Dendritic Cell || id:ebi-a-GCST90001474	|| id:ebi-a-GCST90016934	Weighted median	11	0.000440751	0.136335	0.997421	-0.266776	0.267658	1.00044	0.765844	1.3069
	ebi-a-GCST90016934	ebi-a-GCST90002010	HLA DR on monocyte || id:ebi-a-GCST90002010	|| id:ebi-a-GCST90016934	Inverse variance weighted	11	0.0486187	0.104537	0.641869	-0.156273	0.253511	1.04982	0.855325	1.28854
	ebi-a-GCST90016934	ebi-a-GCST90002010	HLA DR on monocyte || id:ebi-a-GCST90002010	|| id:ebi-a-GCST90016934	MR Egger	11	-0.381042	0.303876	0.241455	-0.976639	0.214555	0.683149	0.376575	1.23931
	ebi-a-GCST90016934	ebi-a-GCST90002010	HLA DR on monocyte || id:ebi-a-GCST90002010	|| id:ebi-a-GCST90016934	Weighted median	11	-0.102132	0.136159	0.453202	-0.369004	0.164741	0.902911	0.691423	1.17909
	ebi-a-GCST90016934	ebi-a-GCST90001542	Effector Memory CD4+ T cell Absolute Count || id:ebi-a-GCST90001542	|| id:ebi-a-GCST90016934	Inverse variance weighted	11	0.0803312	0.107936	0.456725	-0.131223	0.291885	1.08365	0.877022	1.33895
	ebi-a-GCST90016934	ebi-a-GCST90001542	Effector Memory CD4+ T cell Absolute Count || id:ebi-a-GCST90001542	|| id:ebi-a-GCST90016934	MR Egger	11	0.465527	0.317351	0.176451	-0.15648	1.08753	1.59285	0.855149	2.96695
	ebi-a-GCST90016934	ebi-a-GCST90001542	Effector Memory CD4+ T cell Absolute Count || id:ebi-a-GCST90001542	|| id:ebi-a-GCST90016934	Weighted median	11	0.0652757	0.13968	0.640269	-0.208498	0.339049	1.06745	0.811803	1.40361
	ebi-a-GCST90016934	ebi-a-GCST90001493	Secreting CD4 regulatory T cell %CD4 regulatory T cell || id:ebi-a-GCST90001493	|| id:ebi-a-GCST90016934	Inverse variance weighted	11	-0.0884774	0.095285	0.35312	-0.275236	0.0982813	0.915324	0.759393	1.10327
	ebi-a-GCST90016934	ebi-a-GCST90001493	Secreting CD4 regulatory T cell %CD4 regulatory T cell || id:ebi-a-GCST90001493	|| id:ebi-a-GCST90016934	MR Egger	11	-0.292498	0.289205	0.338248	-0.85934	0.274343	0.746396	0.423441	1.31567
	ebi-a-GCST90016934	ebi-a-GCST90001493	Secreting CD4 regulatory T cell %CD4 regulatory T cell || id:ebi-a-GCST90001493	|| id:ebi-a-GCST90016934	Weighted median	11	-0.096712	0.125836	0.442158	-0.343351	0.149927	0.907817	0.709389	1.16175
	ebi-a-GCST90016934	ebi-a-GCST90001661	CD28- CD8dim T cell %T cell || id:ebi-a-GCST90001661	|| id:ebi-a-GCST90016934	Inverse variance weighted	11	0.110334	0.150083	0.462248	-0.183829	0.404496	1.11665	0.832078	1.49855
	ebi-a-GCST90016934	ebi-a-GCST90001661	CD28- CD8dim T cell %T cell || id:ebi-a-GCST90001661	|| id:ebi-a-GCST90016934	MR Egger	11	0.52389	0.45749	0.281689	-0.37279	1.42057	1.68858	0.68881	4.13948
	ebi-a-GCST90016934	ebi-a-GCST90001661	CD28- CD8dim T cell %T cell || id:ebi-a-GCST90001661	|| id:ebi-a-GCST90016934	Weighted median	11	0.14062	0.158359	0.37455	-0.169764	0.451004	1.15099	0.843864	1.56989
	ebi-a-GCST90016934	ebi-a-GCST90001602	Lymphocyte %leukocyte || id:ebi-a-GCST90001602	|| id:ebi-a-GCST90016934	Inverse variance weighted	11	0.102304	0.133682	0.444105	-0.159713	0.364321	1.10772	0.852389	1.43954
	ebi-a-GCST90016934	ebi-a-GCST90001602	Lymphocyte %leukocyte || id:ebi-a-GCST90001602	|| id:ebi-a-GCST90016934	MR Egger	11	-0.141297	0.418219	0.743221	-0.961006	0.678413	0.868232	0.382508	1.97075
	ebi-a-GCST90016934	ebi-a-GCST90001602	Lymphocyte %leukocyte || id:ebi-a-GCST90001602	|| id:ebi-a-GCST90016934	Weighted median	11	0.276767	0.147686	0.0609279	-0.0126983	0.566232	1.31886	0.987382	1.76162
	ebi-a-GCST90016934	ebi-a-GCST90001625	HLA DR+ CD4+ T cell %T cell || id:ebi-a-GCST90001625	|| id:ebi-a-GCST90016934	Inverse variance weighted	11	-0.00715913	0.0863845	0.933951	-0.176473	0.162154	0.992866	0.838222	1.17604
	ebi-a-GCST90016934	ebi-a-GCST90001625	HLA DR+ CD4+ T cell %T cell || id:ebi-a-GCST90001625	|| id:ebi-a-GCST90016934	MR Egger	11	-0.132503	0.261611	0.624689	-0.645261	0.380255	0.8759	0.524526	1.46266
	ebi-a-GCST90016934	ebi-a-GCST90001625	HLA DR+ CD4+ T cell %T cell || id:ebi-a-GCST90001625	|| id:ebi-a-GCST90016934	Weighted median	11	-0.0220207	0.111542	0.843498	-0.240643	0.196602	0.97822	0.786122	1.21726
	ebi-a-GCST90016934	ebi-a-GCST90002071	SSC-A on myeloid Dendritic Cell || id:ebi-a-GCST90002071	|| id:ebi-a-GCST90016934	Inverse variance weighted	11	0.070924	0.112299	0.527672	-0.149182	0.29103	1.0735	0.861412	1.3378
	ebi-a-GCST90016934	ebi-a-GCST90002071	SSC-A on myeloid Dendritic Cell || id:ebi-a-GCST90002071	|| id:ebi-a-GCST90016934	MR Egger	11	-0.319267	0.340878	0.373413	-0.987388	0.348854	0.726681	0.372548	1.41744
	ebi-a-GCST90016934	ebi-a-GCST90002071	SSC-A on myeloid Dendritic Cell || id:ebi-a-GCST90002071	|| id:ebi-a-GCST90016934	Weighted median	11	0.0556564	0.144233	0.699588	-0.227041	0.338354	1.05723	0.796888	1.40264
	ebi-a-GCST90016934	ebi-a-GCST90001435	Plasma Blast-Plasma Cell %lymphocyte || id:ebi-a-GCST90001435	|| id:ebi-a-GCST90016934	Inverse variance weighted	11	0.104999	0.130233	0.420105	-0.150258	0.360257	1.11071	0.860486	1.4337
	ebi-a-GCST90016934	ebi-a-GCST90001435	Plasma Blast-Plasma Cell %lymphocyte || id:ebi-a-GCST90001435	|| id:ebi-a-GCST90016934	MR Egger	11	-0.167018	0.404389	0.689263	-0.959621	0.625585	0.846184	0.383038	1.86934
	ebi-a-GCST90016934	ebi-a-GCST90001435	Plasma Blast-Plasma Cell %lymphocyte || id:ebi-a-GCST90001435	|| id:ebi-a-GCST90016934	Weighted median	11	0.138737	0.136203	0.308393	-0.128222	0.405695	1.14882	0.879658	1.50035
	ebi-a-GCST90016934	ebi-a-GCST90001499	Activated & resting CD4 regulatory T cell %CD4 regulatory T cell || id:ebi-a-GCST90001499	|| id:ebi-a-GCST90016934	Inverse variance weighted	11	0.0812909	0.0957814	0.396041	-0.106441	0.269022	1.08469	0.899029	1.30868
	ebi-a-GCST90016934	ebi-a-GCST90001499	Activated & resting CD4 regulatory T cell %CD4 regulatory T cell || id:ebi-a-GCST90001499	|| id:ebi-a-GCST90016934	MR Egger	11	0.285146	0.290706	0.352284	-0.284637	0.854929	1.32996	0.752287	2.35121
	ebi-a-GCST90016934	ebi-a-GCST90001499	Activated & resting CD4 regulatory T cell %CD4 regulatory T cell || id:ebi-a-GCST90001499	|| id:ebi-a-GCST90016934	Weighted median	11	0.105283	0.124027	0.395954	-0.137811	0.348377	1.11103	0.871264	1.41677
	ebi-a-GCST90016934	ebi-a-GCST90001663	CD28- CD8dim T cell Absolute Count || id:ebi-a-GCST90001663	|| id:ebi-a-GCST90016934	Inverse variance weighted	11	0.145798	0.127545	0.252992	-0.10419	0.395785	1.15696	0.901054	1.48555
	ebi-a-GCST90016934	ebi-a-GCST90001663	CD28- CD8dim T cell Absolute Count || id:ebi-a-GCST90001663	|| id:ebi-a-GCST90016934	MR Egger	11	0.6192	0.372236	0.13058	-0.110382	1.34878	1.85744	0.895492	3.85273
	ebi-a-GCST90016934	ebi-a-GCST90001663	CD28- CD8dim T cell Absolute Count || id:ebi-a-GCST90001663	|| id:ebi-a-GCST90016934	Weighted median	11	0.267895	0.154884	0.083693	-0.0356777	0.571468	1.30721	0.964951	1.77086
	ebi-a-GCST90016934	ebi-a-GCST90001501	Activated & secreting CD4 regulatory T cell Absolute Count || id:ebi-a-GCST90001501	|| id:ebi-a-GCST90016934	Inverse variance weighted	11	0.112977	0.125192	0.366828	-0.132399	0.358352	1.11961	0.875992	1.43097
	ebi-a-GCST90016934	ebi-a-GCST90001501	Activated & secreting CD4 regulatory T cell Absolute Count || id:ebi-a-GCST90001501	|| id:ebi-a-GCST90016934	MR Egger	11	0.0837994	0.400412	0.838888	-0.701008	0.868607	1.08741	0.496085	2.38359
	ebi-a-GCST90016934	ebi-a-GCST90001501	Activated & secreting CD4 regulatory T cell Absolute Count || id:ebi-a-GCST90001501	|| id:ebi-a-GCST90016934	Weighted median	11	0.15726	0.15387	0.306768	-0.144326	0.458846	1.1703	0.865605	1.58225
	ebi-a-GCST90016934	ebi-a-GCST90001407	Memory B cell Absolute Count || id:ebi-a-GCST90001407	|| id:ebi-a-GCST90016934	Inverse variance weighted	11	0.0255947	0.099075	0.796147	-0.168592	0.219782	1.02593	0.844853	1.2458
	ebi-a-GCST90016934	ebi-a-GCST90001407	Memory B cell Absolute Count || id:ebi-a-GCST90001407	|| id:ebi-a-GCST90016934	MR Egger	11	0.0861871	0.299979	0.78038	-0.501771	0.674145	1.09001	0.605457	1.96236
	ebi-a-GCST90016934	ebi-a-GCST90001407	Memory B cell Absolute Count || id:ebi-a-GCST90001407	|| id:ebi-a-GCST90016934	Weighted median	11	0.0616181	0.125391	0.623139	-0.184149	0.307385	1.06356	0.831812	1.35986
	ebi-a-GCST90016934	ebi-a-GCST90001975	FSC-A on HLA DR+ T cell || id:ebi-a-GCST90001975	|| id:ebi-a-GCST90016934	Inverse variance weighted	11	0.0901882	0.104933	0.390072	-0.11548	0.295856	1.09438	0.890939	1.34428
	ebi-a-GCST90016934	ebi-a-GCST90001975	FSC-A on HLA DR+ T cell || id:ebi-a-GCST90001975	|| id:ebi-a-GCST90016934	MR Egger	11	-0.183784	0.317869	0.577324	-0.806806	0.439239	0.832116	0.446281	1.55153
	ebi-a-GCST90016934	ebi-a-GCST90001975	FSC-A on HLA DR+ T cell || id:ebi-a-GCST90001975	|| id:ebi-a-GCST90016934	Weighted median	11	-0.0179397	0.14403	0.900876	-0.300239	0.264359	0.98222	0.740641	1.3026
	ebi-a-GCST90016934	ebi-a-GCST90001482	Resting CD4 regulatory T cell %CD4+ T cell || id:ebi-a-GCST90001482	|| id:ebi-a-GCST90016934	Inverse variance weighted	11	0.0295656	0.0930449	0.750669	-0.152802	0.211934	1.03001	0.858299	1.23607
	ebi-a-GCST90016934	ebi-a-GCST90001482	Resting CD4 regulatory T cell %CD4+ T cell || id:ebi-a-GCST90001482	|| id:ebi-a-GCST90016934	MR Egger	11	-0.0165538	0.282401	0.954537	-0.57006	0.536953	0.983582	0.565491	1.71079
	ebi-a-GCST90016934	ebi-a-GCST90001482	Resting CD4 regulatory T cell %CD4+ T cell || id:ebi-a-GCST90001482	|| id:ebi-a-GCST90016934	Weighted median	11	-0.0263716	0.123873	0.831411	-0.269164	0.21642	0.973973	0.764018	1.24162
genus Bifidobacterium	ebi-a-GCST90016970	ebi-a-GCST90001991	HLA DR on CD14+ monocyte || id:ebi-a-GCST90001991	|| id:ebi-a-GCST90016970	Inverse variance weighted	13	0.0782591	0.137163	0.568301	-0.19058	0.347099	1.0814	0.826479	1.41496
	ebi-a-GCST90016970	ebi-a-GCST90001991	HLA DR on CD14+ monocyte || id:ebi-a-GCST90001991	|| id:ebi-a-GCST90016970	MR Egger	13	0.23001	0.536765	0.67655	-0.822049	1.28207	1.25861	0.43953	3.60409
	ebi-a-GCST90016970	ebi-a-GCST90001991	HLA DR on CD14+ monocyte || id:ebi-a-GCST90001991	|| id:ebi-a-GCST90016970	Weighted median	13	0.0609775	0.186817	0.74412	-0.305184	0.427139	1.06287	0.736988	1.53287
	ebi-a-GCST90016970	ebi-a-GCST90001988	HLA DR on CD14+ CD16- monocyte || id:ebi-a-GCST90001988	|| id:ebi-a-GCST90016970	Inverse variance weighted	13	0.0697084	0.136902	0.610622	-0.198619	0.338035	1.0722	0.819863	1.40219
	ebi-a-GCST90016970	ebi-a-GCST90001988	HLA DR on CD14+ CD16- monocyte || id:ebi-a-GCST90001988	|| id:ebi-a-GCST90016970	MR Egger	13	0.251699	0.535727	0.647655	-0.798326	1.30172	1.28621	0.450082	3.67563
	ebi-a-GCST90016970	ebi-a-GCST90001988	HLA DR on CD14+ CD16- monocyte || id:ebi-a-GCST90001988	|| id:ebi-a-GCST90016970	Weighted median	13	0.0696388	0.180145	0.699073	-0.283445	0.422722	1.07212	0.753185	1.52611
	ebi-a-GCST90016970	ebi-a-GCST90002106	HLA DR on Dendritic Cell || id:ebi-a-GCST90002106	|| id:ebi-a-GCST90016970	Inverse variance weighted	13	0.0931992	0.190868	0.625344	-0.280903	0.467301	1.09768	0.755102	1.59568
	ebi-a-GCST90016970	ebi-a-GCST90002106	HLA DR on Dendritic Cell || id:ebi-a-GCST90002106	|| id:ebi-a-GCST90016970	MR Egger	13	0.150322	0.768624	0.848511	-1.35618	1.65683	1.16221	0.257643	5.24264
	ebi-a-GCST90016970	ebi-a-GCST90002106	HLA DR on Dendritic Cell || id:ebi-a-GCST90002106	|| id:ebi-a-GCST90016970	Weighted median	13	0.267169	0.230036	0.24547	-0.183701	0.718038	1.30626	0.832185	2.05041
	ebi-a-GCST90016970	ebi-a-GCST90002105	HLA DR on plasmacytoid Dendritic Cell || id:ebi-a-GCST90002105	|| id:ebi-a-GCST90016970	Inverse variance weighted	13	0.0209306	0.195163	0.914593	-0.361588	0.40345	1.02115	0.696569	1.49698
	ebi-a-GCST90016970	ebi-a-GCST90002105	HLA DR on plasmacytoid Dendritic Cell || id:ebi-a-GCST90002105	|| id:ebi-a-GCST90016970	MR Egger	13	-0.0405162	0.785965	0.959812	-1.58101	1.49997	0.960294	0.205768	4.48158
	ebi-a-GCST90016970	ebi-a-GCST90002105	HLA DR on plasmacytoid Dendritic Cell || id:ebi-a-GCST90002105	|| id:ebi-a-GCST90016970	Weighted median	13	0.0391656	0.210735	0.85256	-0.373874	0.452206	1.03994	0.688063	1.57178
	ebi-a-GCST90016970	ebi-a-GCST90001779	CD25 on IgD+ CD24- B cell || id:ebi-a-GCST90001779	|| id:ebi-a-GCST90016970	Inverse variance weighted	13	0.148888	0.145854	0.30735	-0.136986	0.434762	1.16054	0.871982	1.54459
	ebi-a-GCST90016970	ebi-a-GCST90001779	CD25 on IgD+ CD24- B cell || id:ebi-a-GCST90001779	|| id:ebi-a-GCST90016970	MR Egger	13	-0.368291	0.573942	0.53422	-1.49322	0.756637	0.691916	0.224649	2.1311
	ebi-a-GCST90016970	ebi-a-GCST90001779	CD25 on IgD+ CD24- B cell || id:ebi-a-GCST90001779	|| id:ebi-a-GCST90016970	Weighted median	13	-0.0552027	0.18885	0.77005	-0.42535	0.314944	0.946293	0.653541	1.37018
	ebi-a-GCST90016970	ebi-a-GCST90001967	FSC-A on CD14+ monocyte || id:ebi-a-GCST90001967	|| id:ebi-a-GCST90016970	Inverse variance weighted	13	-0.307732	0.162628	0.0584583	-0.626482	0.0110188	0.735112	0.534469	1.01108
	ebi-a-GCST90016970	ebi-a-GCST90001967	FSC-A on CD14+ monocyte || id:ebi-a-GCST90001967	|| id:ebi-a-GCST90016970	MR Egger	13	-0.856291	0.632549	0.202988	-2.09609	0.383505	0.424735	0.122937	1.46742
	ebi-a-GCST90016970	ebi-a-GCST90001967	FSC-A on CD14+ monocyte || id:ebi-a-GCST90001967	|| id:ebi-a-GCST90016970	Weighted median	13	-0.335975	0.211519	0.112198	-0.750552	0.0786029	0.714641	0.472106	1.08177
	ebi-a-GCST90016970	ebi-a-GCST90001402	Switched memory B cell %B cell || id:ebi-a-GCST90001402	|| id:ebi-a-GCST90016970	Inverse variance weighted	13	0.101513	0.200765	0.613117	-0.291986	0.495011	1.10684	0.746779	1.64052
	ebi-a-GCST90016970	ebi-a-GCST90001402	Switched memory B cell %B cell || id:ebi-a-GCST90001402	|| id:ebi-a-GCST90016970	MR Egger	13	0.156726	0.820251	0.851951	-1.45097	1.76442	1.16967	0.234344	5.83817
	ebi-a-GCST90016970	ebi-a-GCST90001402	Switched memory B cell %B cell || id:ebi-a-GCST90001402	|| id:ebi-a-GCST90016970	Weighted median	13	-0.014416	0.202227	0.94317	-0.410781	0.381949	0.985687	0.663132	1.46514
	ebi-a-GCST90016970	ebi-a-GCST90001502	Activated & secreting CD4 regulatory T cell %CD4 regulatory T cell || id:ebi-a-GCST90001502	|| id:ebi-a-GCST90016970	Inverse variance weighted	13	-0.0120941	0.12248	0.921341	-0.252154	0.227966	0.987979	0.777125	1.25604
	ebi-a-GCST90016970	ebi-a-GCST90001502	Activated & secreting CD4 regulatory T cell %CD4 regulatory T cell || id:ebi-a-GCST90001502	|| id:ebi-a-GCST90016970	MR Egger	13	0.288548	0.470173	0.55189	-0.632991	1.21009	1.33449	0.531001	3.35377
	ebi-a-GCST90016970	ebi-a-GCST90001502	Activated & secreting CD4 regulatory T cell %CD4 regulatory T cell || id:ebi-a-GCST90001502	|| id:ebi-a-GCST90016970	Weighted median	13	0.0902746	0.157629	0.566845	-0.218678	0.399227	1.09447	0.80358	1.49067
	ebi-a-GCST90016970	ebi-a-GCST90002108	HLA DR on CD33+ HLA DR+ CD14- || id:ebi-a-GCST90002108	|| id:ebi-a-GCST90016970	Inverse variance weighted	13	0.50183	0.227653	0.0274986	0.0556306	0.948029	1.65174	1.05721	2.58062
	ebi-a-GCST90016970	ebi-a-GCST90002108	HLA DR on CD33+ HLA DR+ CD14- || id:ebi-a-GCST90002108	|| id:ebi-a-GCST90016970	MR Egger	13	0.13942	0.913946	0.881517	-1.65191	1.93075	1.14961	0.191683	6.89471
	ebi-a-GCST90016970	ebi-a-GCST90002108	HLA DR on CD33+ HLA DR+ CD14- || id:ebi-a-GCST90002108	|| id:ebi-a-GCST90016970	Weighted median	13	0.248438	0.285858	0.384795	-0.311844	0.808719	1.28202	0.732096	2.24503
	ebi-a-GCST90016970	ebi-a-GCST90001879	HVEM on Terminally Differentiated CD4+ T cell || id:ebi-a-GCST90001879	|| id:ebi-a-GCST90016970	Inverse variance weighted	13	-0.0265927	0.220282	0.903912	-0.458346	0.40516	0.973758	0.632329	1.49954
	ebi-a-GCST90016970	ebi-a-GCST90001879	HVEM on Terminally Differentiated CD4+ T cell || id:ebi-a-GCST90001879	|| id:ebi-a-GCST90016970	MR Egger	13	0.158902	0.870063	0.858409	-1.54642	1.86423	1.17222	0.213009	6.45094
	ebi-a-GCST90016970	ebi-a-GCST90001879	HVEM on Terminally Differentiated CD4+ T cell || id:ebi-a-GCST90001879	|| id:ebi-a-GCST90016970	Weighted median	13	-0.155694	0.310696	0.616292	-0.764658	0.453271	0.855821	0.465493	1.57345
	ebi-a-GCST90016970	ebi-a-GCST90002001	CD64 on CD14- CD16- || id:ebi-a-GCST90002001	|| id:ebi-a-GCST90016970	Inverse variance weighted	13	-0.195474	0.13211	0.138973	-0.45441	0.0634624	0.822445	0.634822	1.06552
	ebi-a-GCST90016970	ebi-a-GCST90002001	CD64 on CD14- CD16- || id:ebi-a-GCST90002001	|| id:ebi-a-GCST90016970	MR Egger	13	0.237935	0.518256	0.655096	-0.777847	1.25372	1.26863	0.459394	3.50334
	ebi-a-GCST90016970	ebi-a-GCST90002001	CD64 on CD14- CD16- || id:ebi-a-GCST90002001	|| id:ebi-a-GCST90016970	Weighted median	13	-0.130904	0.177869	0.461755	-0.479527	0.217718	0.877302	0.619076	1.24324
	ebi-a-GCST90016970	ebi-a-GCST90001871	HVEM on T cell || id:ebi-a-GCST90001871	|| id:ebi-a-GCST90016970	Inverse variance weighted	13	-0.115059	0.25488	0.651684	-0.614623	0.384505	0.891314	0.540845	1.46889
	ebi-a-GCST90016970	ebi-a-GCST90001871	HVEM on T cell || id:ebi-a-GCST90001871	|| id:ebi-a-GCST90016970	MR Egger	13	-0.511193	1.00142	0.619812	-2.47398	1.45159	0.59978	0.084249	4.26991
	ebi-a-GCST90016970	ebi-a-GCST90001871	HVEM on T cell || id:ebi-a-GCST90001871	|| id:ebi-a-GCST90016970	Weighted median	13	-0.246397	0.322287	0.444554	-0.87808	0.385286	0.781612	0.41558	1.47003
	ebi-a-GCST90016970	ebi-a-GCST90001423	CD20- CD38- B cell Absolute Count || id:ebi-a-GCST90001423	|| id:ebi-a-GCST90016970	Inverse variance weighted	13	-0.137365	0.13225	0.298955	-0.396574	0.121845	0.871652	0.672621	1.12958
	ebi-a-GCST90016970	ebi-a-GCST90001423	CD20- CD38- B cell Absolute Count || id:ebi-a-GCST90001423	|| id:ebi-a-GCST90016970	MR Egger	13	0.413188	0.518706	0.442551	-0.603476	1.42985	1.51163	0.546908	4.17808
	ebi-a-GCST90016970	ebi-a-GCST90001423	CD20- CD38- B cell Absolute Count || id:ebi-a-GCST90001423	|| id:ebi-a-GCST90016970	Weighted median	13	-0.175125	0.170451	0.304223	-0.50921	0.15896	0.839352	0.60097	1.17229
	ebi-a-GCST90016970	ebi-a-GCST90001492	Secreting CD4 regulatory T cell Absolute Count || id:ebi-a-GCST90001492	|| id:ebi-a-GCST90016970	Inverse variance weighted	13	0.14352	0.184478	0.436584	-0.218058	0.505097	1.15433	0.804079	1.65715
	ebi-a-GCST90016970	ebi-a-GCST90001492	Secreting CD4 regulatory T cell Absolute Count || id:ebi-a-GCST90001492	|| id:ebi-a-GCST90016970	MR Egger	13	0.602939	0.725487	0.423601	-0.819017	2.02489	1.82748	0.440865	7.57531
	ebi-a-GCST90016970	ebi-a-GCST90001492	Secreting CD4 regulatory T cell Absolute Count || id:ebi-a-GCST90001492	|| id:ebi-a-GCST90016970	Weighted median	13	0.0385394	0.218096	0.859738	-0.38893	0.466008	1.03929	0.677782	1.59362
	ebi-a-GCST90016970	ebi-a-GCST90001519	CD33+ HLA DR+ CD14- %CD33+ HLA DR+ || id:ebi-a-GCST90001519	|| id:ebi-a-GCST90016970	Inverse variance weighted	13	0.26779	0.18181	0.140776	-0.0885585	0.624138	1.30707	0.91525	1.86664
	ebi-a-GCST90016970	ebi-a-GCST90001519	CD33+ HLA DR+ CD14- %CD33+ HLA DR+ || id:ebi-a-GCST90001519	|| id:ebi-a-GCST90016970	MR Egger	13	-0.900734	0.71063	0.231146	-2.29357	0.4921	0.406271	0.100906	1.63575
	ebi-a-GCST90016970	ebi-a-GCST90001519	CD33+ HLA DR+ CD14- %CD33+ HLA DR+ || id:ebi-a-GCST90001519	|| id:ebi-a-GCST90016970	Weighted median	13	0.29888	0.242244	0.217278	-0.175918	0.773678	1.34835	0.838687	2.16773
	ebi-a-GCST90016970	ebi-a-GCST90001596	CD8dim T cell Absolute Count || id:ebi-a-GCST90001596	|| id:ebi-a-GCST90016970	Inverse variance weighted	13	0.0669214	0.155953	0.667841	-0.238747	0.372589	1.06921	0.787614	1.45149
	ebi-a-GCST90016970	ebi-a-GCST90001596	CD8dim T cell Absolute Count || id:ebi-a-GCST90001596	|| id:ebi-a-GCST90016970	MR Egger	13	-0.80754	0.562629	0.17902	-1.91029	0.295213	0.445954	0.148037	1.34341
	ebi-a-GCST90016970	ebi-a-GCST90001596	CD8dim T cell Absolute Count || id:ebi-a-GCST90001596	|| id:ebi-a-GCST90016970	Weighted median	13	-0.0361213	0.192573	0.851212	-0.413563	0.341321	0.964523	0.66129	1.4068
	ebi-a-GCST90016970	ebi-a-GCST90002112	HLA DR on CD33- HLA DR+ || id:ebi-a-GCST90002112	|| id:ebi-a-GCST90016970	Inverse variance weighted	13	0.064408	0.215963	0.765522	-0.358879	0.487695	1.06653	0.698459	1.62856
	ebi-a-GCST90016970	ebi-a-GCST90002112	HLA DR on CD33- HLA DR+ || id:ebi-a-GCST90002112	|| id:ebi-a-GCST90016970	MR Egger	13	-0.306221	0.869198	0.731268	-2.00985	1.39741	0.736224	0.134009	4.0447
	ebi-a-GCST90016970	ebi-a-GCST90002112	HLA DR on CD33- HLA DR+ || id:ebi-a-GCST90002112	|| id:ebi-a-GCST90016970	Weighted median	13	-0.226648	0.255663	0.375343	-0.727748	0.274452	0.797201	0.482996	1.31581
	ebi-a-GCST90016970	ebi-a-GCST90001985	CD40 on monocytes || id:ebi-a-GCST90001985	|| id:ebi-a-GCST90016970	Inverse variance weighted	13	0.0237388	0.136526	0.861962	-0.243853	0.29133	1.02402	0.783603	1.33821
	ebi-a-GCST90016970	ebi-a-GCST90001985	CD40 on monocytes || id:ebi-a-GCST90001985	|| id:ebi-a-GCST90016970	MR Egger	13	-0.0423792	0.534683	0.938249	-1.09036	1.0056	0.958506	0.336096	2.73354
	ebi-a-GCST90016970	ebi-a-GCST90001985	CD40 on monocytes || id:ebi-a-GCST90001985	|| id:ebi-a-GCST90016970	Weighted median	13	-0.0532261	0.173908	0.759559	-0.394085	0.287633	0.948166	0.674297	1.33327
	ebi-a-GCST90016970	ebi-a-GCST90001665	CD28+ CD45RA+ CD8dim T cell %CD8dim T cell || id:ebi-a-GCST90001665	|| id:ebi-a-GCST90016970	Inverse variance weighted	13	0.058033	0.135334	0.66806	-0.207223	0.323289	1.05975	0.812839	1.38166
	ebi-a-GCST90016970	ebi-a-GCST90001665	CD28+ CD45RA+ CD8dim T cell %CD8dim T cell || id:ebi-a-GCST90001665	|| id:ebi-a-GCST90016970	MR Egger	13	0.0183514	0.543289	0.973659	-1.0465	1.0832	1.01852	0.351166	2.95411
	ebi-a-GCST90016970	ebi-a-GCST90001665	CD28+ CD45RA+ CD8dim T cell %CD8dim T cell || id:ebi-a-GCST90001665	|| id:ebi-a-GCST90016970	Weighted median	13	0.17354	0.176878	0.326529	-0.173141	0.520221	1.18951	0.841019	1.6824
	ebi-a-GCST90016970	ebi-a-GCST90001555	Effector Memory CD8+ T cell %CD8+ T cell || id:ebi-a-GCST90001555	|| id:ebi-a-GCST90016970	Inverse variance weighted	13	-0.120912	0.11667	0.300033	-0.349584	0.10776	0.886112	0.704981	1.11378
	ebi-a-GCST90016970	ebi-a-GCST90001555	Effector Memory CD8+ T cell %CD8+ T cell || id:ebi-a-GCST90001555	|| id:ebi-a-GCST90016970	MR Egger	13	-0.0369335	0.448154	0.935799	-0.915315	0.841448	0.96374	0.40039	2.31972
	ebi-a-GCST90016970	ebi-a-GCST90001555	Effector Memory CD8+ T cell %CD8+ T cell || id:ebi-a-GCST90001555	|| id:ebi-a-GCST90016970	Weighted median	13	-0.077376	0.15545	0.618656	-0.382057	0.227305	0.925542	0.682456	1.25521
	ebi-a-GCST90016970	ebi-a-GCST90001405	Plasma Blast-Plasma Cell Absolute Count || id:ebi-a-GCST90001405	|| id:ebi-a-GCST90016970	Inverse variance weighted	13	-0.275991	0.130856	0.0349337	-0.532469	-0.019514	0.758819	0.587154	0.980675
	ebi-a-GCST90016970	ebi-a-GCST90001405	Plasma Blast-Plasma Cell Absolute Count || id:ebi-a-GCST90001405	|| id:ebi-a-GCST90016970	MR Egger	13	-0.191662	0.512847	0.715714	-1.19684	0.813517	0.825586	0.302147	2.25583
	ebi-a-GCST90016970	ebi-a-GCST90001405	Plasma Blast-Plasma Cell Absolute Count || id:ebi-a-GCST90001405	|| id:ebi-a-GCST90016970	Weighted median	13	-0.226671	0.184678	0.219679	-0.58864	0.135299	0.797183	0.555082	1.14488
	ebi-a-GCST90016970	ebi-a-GCST90001874	HVEM on Terminally Differentiated CD8+ T cell || id:ebi-a-GCST90001874	|| id:ebi-a-GCST90016970	Inverse variance weighted	13	0.0354152	0.244416	0.884792	-0.44364	0.514471	1.03605	0.641696	1.67275
	ebi-a-GCST90016970	ebi-a-GCST90001874	HVEM on Terminally Differentiated CD8+ T cell || id:ebi-a-GCST90001874	|| id:ebi-a-GCST90016970	MR Egger	13	-0.260312	0.964614	0.792262	-2.15096	1.63033	0.770811	0.116373	5.10557
	ebi-a-GCST90016970	ebi-a-GCST90001874	HVEM on Terminally Differentiated CD8+ T cell || id:ebi-a-GCST90001874	|| id:ebi-a-GCST90016970	Weighted median	13	-0.0320704	0.301824	0.91538	-0.623646	0.559505	0.968438	0.535987	1.74981
	ebi-a-GCST90016970	ebi-a-GCST90001926	CD127 on granulocyte || id:ebi-a-GCST90001926	|| id:ebi-a-GCST90016970	Inverse variance weighted	13	-0.0791867	0.163646	0.628464	-0.399933	0.24156	0.923867	0.670365	1.27323
	ebi-a-GCST90016970	ebi-a-GCST90001926	CD127 on granulocyte || id:ebi-a-GCST90001926	|| id:ebi-a-GCST90016970	MR Egger	13	-0.359907	0.654828	0.593563	-1.64337	0.923556	0.697741	0.193327	2.51823
	ebi-a-GCST90016970	ebi-a-GCST90001926	CD127 on granulocyte || id:ebi-a-GCST90001926	|| id:ebi-a-GCST90016970	Weighted median	13	0.0310725	0.220653	0.888011	-0.401406	0.463551	1.03156	0.669378	1.58971
	ebi-a-GCST90016970	ebi-a-GCST90001474	Plasmacytoid Dendritic Cell %Dendritic Cell || id:ebi-a-GCST90001474	|| id:ebi-a-GCST90016970	Inverse variance weighted	13	-0.064441	0.147857	0.662958	-0.35424	0.225358	0.937591	0.701706	1.25277
	ebi-a-GCST90016970	ebi-a-GCST90001474	Plasmacytoid Dendritic Cell %Dendritic Cell || id:ebi-a-GCST90001474	|| id:ebi-a-GCST90016970	MR Egger	13	-0.349173	0.585469	0.562981	-1.49669	0.798346	0.705271	0.223869	2.22186
	ebi-a-GCST90016970	ebi-a-GCST90001474	Plasmacytoid Dendritic Cell %Dendritic Cell || id:ebi-a-GCST90001474	|| id:ebi-a-GCST90016970	Weighted median	13	0.0932818	0.183033	0.6103	-0.265463	0.452026	1.09777	0.766851	1.57149
	ebi-a-GCST90016970	ebi-a-GCST90002010	HLA DR on monocyte || id:ebi-a-GCST90002010	|| id:ebi-a-GCST90016970	Inverse variance weighted	13	0.118442	0.13678	0.386529	-0.149647	0.38653	1.12574	0.861012	1.47186
	ebi-a-GCST90016970	ebi-a-GCST90002010	HLA DR on monocyte || id:ebi-a-GCST90002010	|| id:ebi-a-GCST90016970	MR Egger	13	0.177026	0.535353	0.747106	-0.872266	1.22632	1.19366	0.418003	3.40865
	ebi-a-GCST90016970	ebi-a-GCST90002010	HLA DR on monocyte || id:ebi-a-GCST90002010	|| id:ebi-a-GCST90016970	Weighted median	13	-0.00136267	0.1815	0.99401	-0.357103	0.354377	0.998638	0.699701	1.42529
	ebi-a-GCST90016970	ebi-a-GCST90001542	Effector Memory CD4+ T cell Absolute Count || id:ebi-a-GCST90001542	|| id:ebi-a-GCST90016970	Inverse variance weighted	13	0.0776121	0.159705	0.626988	-0.235411	0.390635	1.0807	0.790246	1.47792
	ebi-a-GCST90016970	ebi-a-GCST90001542	Effector Memory CD4+ T cell Absolute Count || id:ebi-a-GCST90001542	|| id:ebi-a-GCST90016970	MR Egger	13	0.0566631	0.64006	0.931048	-1.19785	1.31118	1.0583	0.301841	3.71055
	ebi-a-GCST90016970	ebi-a-GCST90001542	Effector Memory CD4+ T cell Absolute Count || id:ebi-a-GCST90001542	|| id:ebi-a-GCST90016970	Weighted median	13	0.17459	0.204747	0.393819	-0.226714	0.575895	1.19076	0.797149	1.77872
	ebi-a-GCST90016970	ebi-a-GCST90001493	Secreting CD4 regulatory T cell %CD4 regulatory T cell || id:ebi-a-GCST90001493	|| id:ebi-a-GCST90016970	Inverse variance weighted	13	-0.0404308	0.130113	0.756002	-0.295453	0.214591	0.960376	0.744195	1.23936
	ebi-a-GCST90016970	ebi-a-GCST90001493	Secreting CD4 regulatory T cell %CD4 regulatory T cell || id:ebi-a-GCST90001493	|| id:ebi-a-GCST90016970	MR Egger	13	0.369169	0.499566	0.475393	-0.60998	1.34832	1.44653	0.543362	3.85094
	ebi-a-GCST90016970	ebi-a-GCST90001493	Secreting CD4 regulatory T cell %CD4 regulatory T cell || id:ebi-a-GCST90001493	|| id:ebi-a-GCST90016970	Weighted median	13	-0.00391243	0.181321	0.982785	-0.359301	0.351476	0.996095	0.698164	1.42116
	ebi-a-GCST90016970	ebi-a-GCST90001661	CD28- CD8dim T cell %T cell || id:ebi-a-GCST90001661	|| id:ebi-a-GCST90016970	Inverse variance weighted	13	0.0702197	0.138998	0.613429	-0.202216	0.342656	1.07274	0.816918	1.40868
	ebi-a-GCST90016970	ebi-a-GCST90001661	CD28- CD8dim T cell %T cell || id:ebi-a-GCST90001661	|| id:ebi-a-GCST90016970	MR Egger	13	-0.514816	0.534578	0.356224	-1.56259	0.532956	0.597611	0.209593	1.70396
	ebi-a-GCST90016970	ebi-a-GCST90001661	CD28- CD8dim T cell %T cell || id:ebi-a-GCST90001661	|| id:ebi-a-GCST90016970	Weighted median	13	0.102125	0.184191	0.579272	-0.258891	0.46314	1.10752	0.771907	1.58906
	ebi-a-GCST90016970	ebi-a-GCST90001602	Lymphocyte %leukocyte || id:ebi-a-GCST90001602	|| id:ebi-a-GCST90016970	Inverse variance weighted	13	-0.113574	0.134448	0.398253	-0.377093	0.149944	0.892638	0.685852	1.16177
	ebi-a-GCST90016970	ebi-a-GCST90001602	Lymphocyte %leukocyte || id:ebi-a-GCST90001602	|| id:ebi-a-GCST90016970	MR Egger	13	-0.19431	0.531633	0.721672	-1.23631	0.847691	0.823403	0.290454	2.33425
	ebi-a-GCST90016970	ebi-a-GCST90001602	Lymphocyte %leukocyte || id:ebi-a-GCST90001602	|| id:ebi-a-GCST90016970	Weighted median	13	-0.193398	0.18968	0.307918	-0.56517	0.178375	0.824154	0.568264	1.19527
	ebi-a-GCST90016970	ebi-a-GCST90001625	HLA DR+ CD4+ T cell %T cell || id:ebi-a-GCST90001625	|| id:ebi-a-GCST90016970	Inverse variance weighted	13	0.146711	0.117614	0.212256	-0.0838137	0.377235	1.15802	0.919603	1.45825
	ebi-a-GCST90016970	ebi-a-GCST90001625	HLA DR+ CD4+ T cell %T cell || id:ebi-a-GCST90001625	|| id:ebi-a-GCST90016970	MR Egger	13	-0.00751377	0.452022	0.987035	-0.893477	0.87845	0.992514	0.40923	2.40717
	ebi-a-GCST90016970	ebi-a-GCST90001625	HLA DR+ CD4+ T cell %T cell || id:ebi-a-GCST90001625	|| id:ebi-a-GCST90016970	Weighted median	13	0.148489	0.152886	0.331428	-0.151167	0.448145	1.16008	0.859704	1.56541
	ebi-a-GCST90016970	ebi-a-GCST90002071	SSC-A on myeloid Dendritic Cell || id:ebi-a-GCST90002071	|| id:ebi-a-GCST90016970	Inverse variance weighted	13	-0.0457793	0.164111	0.78028	-0.367436	0.275878	0.955253	0.692508	1.31769
	ebi-a-GCST90016970	ebi-a-GCST90002071	SSC-A on myeloid Dendritic Cell || id:ebi-a-GCST90002071	|| id:ebi-a-GCST90016970	MR Egger	13	0.00323026	0.661492	0.996191	-1.29329	1.29975	1.00324	0.274366	3.6684
	ebi-a-GCST90016970	ebi-a-GCST90002071	SSC-A on myeloid Dendritic Cell || id:ebi-a-GCST90002071	|| id:ebi-a-GCST90016970	Weighted median	13	-0.118761	0.205287	0.562917	-0.521123	0.283601	0.88802	0.593853	1.3279
	ebi-a-GCST90016970	ebi-a-GCST90001435	Plasma Blast-Plasma Cell %lymphocyte || id:ebi-a-GCST90001435	|| id:ebi-a-GCST90016970	Inverse variance weighted	13	-0.291759	0.133256	0.028563	-0.552941	-0.0305777	0.746948	0.575256	0.969885
	ebi-a-GCST90016970	ebi-a-GCST90001435	Plasma Blast-Plasma Cell %lymphocyte || id:ebi-a-GCST90001435	|| id:ebi-a-GCST90016970	MR Egger	13	-0.169151	0.522019	0.751991	-1.19231	0.854006	0.844381	0.30352	2.34904
	ebi-a-GCST90016970	ebi-a-GCST90001435	Plasma Blast-Plasma Cell %lymphocyte || id:ebi-a-GCST90001435	|| id:ebi-a-GCST90016970	Weighted median	13	-0.231541	0.183934	0.208092	-0.592052	0.128969	0.79331	0.553191	1.13766
	ebi-a-GCST90016970	ebi-a-GCST90001499	Activated & resting CD4 regulatory T cell %CD4 regulatory T cell || id:ebi-a-GCST90001499	|| id:ebi-a-GCST90016970	Inverse variance weighted	13	0.0268316	0.130798	0.837464	-0.229532	0.283195	1.02719	0.794905	1.32736
	ebi-a-GCST90016970	ebi-a-GCST90001499	Activated & resting CD4 regulatory T cell %CD4 regulatory T cell || id:ebi-a-GCST90001499	|| id:ebi-a-GCST90016970	MR Egger	13	-0.332475	0.502205	0.52158	-1.3168	0.651846	0.717147	0.267993	1.91908
	ebi-a-GCST90016970	ebi-a-GCST90001499	Activated & resting CD4 regulatory T cell %CD4 regulatory T cell || id:ebi-a-GCST90001499	|| id:ebi-a-GCST90016970	Weighted median	13	-0.0174639	0.173474	0.919811	-0.357472	0.322544	0.982688	0.699442	1.38064
	ebi-a-GCST90016970	ebi-a-GCST90001663	CD28- CD8dim T cell Absolute Count || id:ebi-a-GCST90001663	|| id:ebi-a-GCST90016970	Inverse variance weighted	13	0.074873	0.139661	0.591887	-0.198863	0.348609	1.07775	0.819662	1.4171
	ebi-a-GCST90016970	ebi-a-GCST90001663	CD28- CD8dim T cell Absolute Count || id:ebi-a-GCST90001663	|| id:ebi-a-GCST90016970	MR Egger	13	-0.719857	0.536772	0.206927	-1.77193	0.332217	0.486822	0.170004	1.39405
	ebi-a-GCST90016970	ebi-a-GCST90001663	CD28- CD8dim T cell Absolute Count || id:ebi-a-GCST90001663	|| id:ebi-a-GCST90016970	Weighted median	13	0.0882796	0.187628	0.637995	-0.27947	0.45603	1.09229	0.756184	1.5778
	ebi-a-GCST90016970	ebi-a-GCST90001501	Activated & secreting CD4 regulatory T cell Absolute Count || id:ebi-a-GCST90001501	|| id:ebi-a-GCST90016970	Inverse variance weighted	13	0.152055	0.179807	0.397743	-0.200366	0.504476	1.16422	0.818431	1.65612
	ebi-a-GCST90016970	ebi-a-GCST90001501	Activated & secreting CD4 regulatory T cell Absolute Count || id:ebi-a-GCST90001501	|| id:ebi-a-GCST90016970	MR Egger	13	0.646895	0.704071	0.377911	-0.733084	2.02687	1.9096	0.480425	7.59032
	ebi-a-GCST90016970	ebi-a-GCST90001501	Activated & secreting CD4 regulatory T cell Absolute Count || id:ebi-a-GCST90001501	|| id:ebi-a-GCST90016970	Weighted median	13	0.0576572	0.209271	0.782921	-0.352515	0.467829	1.05935	0.702918	1.59652
	ebi-a-GCST90016970	ebi-a-GCST90001407	Memory B cell Absolute Count || id:ebi-a-GCST90001407	|| id:ebi-a-GCST90016970	Inverse variance weighted	13	0.0564315	0.135496	0.677057	-0.20914	0.322003	1.05805	0.811282	1.37989
	ebi-a-GCST90016970	ebi-a-GCST90001407	Memory B cell Absolute Count || id:ebi-a-GCST90001407	|| id:ebi-a-GCST90016970	MR Egger	13	-0.179993	0.529857	0.740479	-1.21851	0.858526	0.835276	0.29567	2.35968
	ebi-a-GCST90016970	ebi-a-GCST90001407	Memory B cell Absolute Count || id:ebi-a-GCST90001407	|| id:ebi-a-GCST90016970	Weighted median	13	0.126555	0.185295	0.494611	-0.236623	0.489734	1.13491	0.789288	1.63188
	ebi-a-GCST90016970	ebi-a-GCST90001975	FSC-A on HLA DR+ T cell || id:ebi-a-GCST90001975	|| id:ebi-a-GCST90016970	Inverse variance weighted	13	0.111494	0.150704	0.459407	-0.183885	0.406873	1.11795	0.832031	1.50211
	ebi-a-GCST90016970	ebi-a-GCST90001975	FSC-A on HLA DR+ T cell || id:ebi-a-GCST90001975	|| id:ebi-a-GCST90016970	MR Egger	13	-0.693468	0.553646	0.236345	-1.77861	0.391679	0.49984	0.168872	1.47946
	ebi-a-GCST90016970	ebi-a-GCST90001975	FSC-A on HLA DR+ T cell || id:ebi-a-GCST90001975	|| id:ebi-a-GCST90016970	Weighted median	13	-0.0419933	0.196341	0.830641	-0.426822	0.342835	0.958876	0.65258	1.40894
	ebi-a-GCST90016970	ebi-a-GCST90001482	Resting CD4 regulatory T cell %CD4+ T cell || id:ebi-a-GCST90001482	|| id:ebi-a-GCST90016970	Inverse variance weighted	13	0.121302	0.127048	0.339693	-0.127713	0.370317	1.12897	0.880106	1.44819
	ebi-a-GCST90016970	ebi-a-GCST90001482	Resting CD4 regulatory T cell %CD4+ T cell || id:ebi-a-GCST90001482	|| id:ebi-a-GCST90016970	MR Egger	13	-0.0601565	0.499254	0.906266	-1.0387	0.918382	0.941617	0.353916	2.50523
	ebi-a-GCST90016970	ebi-a-GCST90001482	Resting CD4 regulatory T cell %CD4+ T cell || id:ebi-a-GCST90001482	|| id:ebi-a-GCST90016970	Weighted median	13	0.122952	0.177104	0.487533	-0.224172	0.470076	1.13083	0.799178	1.60012
genus Defluviitaleaceae UCG011	ebi-a-GCST90016986	ebi-a-GCST90001991	HLA DR on CD14+ monocyte || id:ebi-a-GCST90001991	|| id:ebi-a-GCST90016986	Inverse variance weighted	9	-0.0157581	0.139712	0.910197	-0.289593	0.258077	0.984365	0.748568	1.29444
	ebi-a-GCST90016986	ebi-a-GCST90001991	HLA DR on CD14+ monocyte || id:ebi-a-GCST90001991	|| id:ebi-a-GCST90016986	MR Egger	9	-0.302659	0.462572	0.53382	-1.2093	0.603982	0.738851	0.298406	1.82939
	ebi-a-GCST90016986	ebi-a-GCST90001991	HLA DR on CD14+ monocyte || id:ebi-a-GCST90001991	|| id:ebi-a-GCST90016986	Weighted median	9	-0.08364	0.144213	0.56193	-0.366297	0.199017	0.919762	0.693297	1.2202
	ebi-a-GCST90016986	ebi-a-GCST90001988	HLA DR on CD14+ CD16- monocyte || id:ebi-a-GCST90001988	|| id:ebi-a-GCST90016986	Inverse variance weighted	9	-0.0387144	0.140031	0.782187	-0.313175	0.235746	0.962025	0.731122	1.26585
	ebi-a-GCST90016986	ebi-a-GCST90001988	HLA DR on CD14+ CD16- monocyte || id:ebi-a-GCST90001988	|| id:ebi-a-GCST90016986	MR Egger	9	-0.351568	0.461025	0.470626	-1.25518	0.552041	0.703584	0.285025	1.73679
	ebi-a-GCST90016986	ebi-a-GCST90001988	HLA DR on CD14+ CD16- monocyte || id:ebi-a-GCST90001988	|| id:ebi-a-GCST90016986	Weighted median	9	-0.123875	0.144981	0.392872	-0.408037	0.160288	0.883491	0.664954	1.17385
	ebi-a-GCST90016986	ebi-a-GCST90002106	HLA DR on Dendritic Cell || id:ebi-a-GCST90002106	|| id:ebi-a-GCST90016986	Inverse variance weighted	9	-0.173319	0.115179	0.132381	-0.39907	0.0524318	0.840869	0.670944	1.05383
	ebi-a-GCST90016986	ebi-a-GCST90002106	HLA DR on Dendritic Cell || id:ebi-a-GCST90002106	|| id:ebi-a-GCST90016986	MR Egger	9	-0.549059	0.36812	0.179451	-1.27057	0.172457	0.577493	0.28067	1.18822
	ebi-a-GCST90016986	ebi-a-GCST90002106	HLA DR on Dendritic Cell || id:ebi-a-GCST90002106	|| id:ebi-a-GCST90016986	Weighted median	9	-0.263903	0.145937	0.0705536	-0.549939	0.0221328	0.768048	0.576985	1.02238
	ebi-a-GCST90016986	ebi-a-GCST90002105	HLA DR on plasmacytoid Dendritic Cell || id:ebi-a-GCST90002105	|| id:ebi-a-GCST90016986	Inverse variance weighted	9	-0.0605814	0.11275	0.591054	-0.281571	0.160408	0.941217	0.754598	1.17399
	ebi-a-GCST90016986	ebi-a-GCST90002105	HLA DR on plasmacytoid Dendritic Cell || id:ebi-a-GCST90002105	|| id:ebi-a-GCST90016986	MR Egger	9	-0.0718459	0.360351	0.847635	-0.778133	0.634442	0.930674	0.459262	1.88597
	ebi-a-GCST90016986	ebi-a-GCST90002105	HLA DR on plasmacytoid Dendritic Cell || id:ebi-a-GCST90002105	|| id:ebi-a-GCST90016986	Weighted median	9	-0.0912252	0.152108	0.548679	-0.389356	0.206906	0.912812	0.677493	1.22987
	ebi-a-GCST90016986	ebi-a-GCST90001779	CD25 on IgD+ CD24- B cell || id:ebi-a-GCST90001779	|| id:ebi-a-GCST90016986	Inverse variance weighted	9	-0.00950357	0.102956	0.926454	-0.211296	0.192289	0.990541	0.809534	1.21202
	ebi-a-GCST90016986	ebi-a-GCST90001779	CD25 on IgD+ CD24- B cell || id:ebi-a-GCST90001779	|| id:ebi-a-GCST90016986	MR Egger	9	0.423259	0.328537	0.238582	-0.220673	1.06719	1.52693	0.801979	2.9072
	ebi-a-GCST90016986	ebi-a-GCST90001779	CD25 on IgD+ CD24- B cell || id:ebi-a-GCST90001779	|| id:ebi-a-GCST90016986	Weighted median	9	-0.0742604	0.131147	0.571232	-0.331308	0.182787	0.92843	0.717984	1.20056
	ebi-a-GCST90016986	ebi-a-GCST90001967	FSC-A on CD14+ monocyte || id:ebi-a-GCST90001967	|| id:ebi-a-GCST90016986	Inverse variance weighted	9	0.0661444	0.118572	0.576953	-0.166257	0.298546	1.06838	0.846828	1.3479
	ebi-a-GCST90016986	ebi-a-GCST90001967	FSC-A on CD14+ monocyte || id:ebi-a-GCST90001967	|| id:ebi-a-GCST90016986	MR Egger	9	-0.350677	0.368837	0.373388	-1.0736	0.372243	0.704211	0.341777	1.45099
	ebi-a-GCST90016986	ebi-a-GCST90001967	FSC-A on CD14+ monocyte || id:ebi-a-GCST90001967	|| id:ebi-a-GCST90016986	Weighted median	9	-0.0189556	0.148568	0.898474	-0.310148	0.272237	0.981223	0.733338	1.3129
	ebi-a-GCST90016986	ebi-a-GCST90001402	Switched memory B cell %B cell || id:ebi-a-GCST90001402	|| id:ebi-a-GCST90016986	Inverse variance weighted	9	0.0237001	0.115504	0.837424	-0.202687	0.250087	1.02398	0.816534	1.28414
	ebi-a-GCST90016986	ebi-a-GCST90001402	Switched memory B cell %B cell || id:ebi-a-GCST90001402	|| id:ebi-a-GCST90016986	MR Egger	9	0.440488	0.357436	0.2576	-0.260087	1.14106	1.55347	0.770984	3.13009
	ebi-a-GCST90016986	ebi-a-GCST90001402	Switched memory B cell %B cell || id:ebi-a-GCST90001402	|| id:ebi-a-GCST90016986	Weighted median	9	-0.0726353	0.146992	0.621205	-0.36074	0.21547	0.92994	0.69716	1.24044
	ebi-a-GCST90016986	ebi-a-GCST90001502	Activated & secreting CD4 regulatory T cell %CD4 regulatory T cell || id:ebi-a-GCST90001502	|| id:ebi-a-GCST90016986	Inverse variance weighted	9	-0.0225346	0.0932021	0.808949	-0.205211	0.160141	0.977717	0.814476	1.17368
	ebi-a-GCST90016986	ebi-a-GCST90001502	Activated & secreting CD4 regulatory T cell %CD4 regulatory T cell || id:ebi-a-GCST90001502	|| id:ebi-a-GCST90016986	MR Egger	9	-0.181375	0.298112	0.562128	-0.765674	0.402924	0.834123	0.46502	1.49619
	ebi-a-GCST90016986	ebi-a-GCST90001502	Activated & secreting CD4 regulatory T cell %CD4 regulatory T cell || id:ebi-a-GCST90001502	|| id:ebi-a-GCST90016986	Weighted median	9	-0.00941842	0.1205	0.9377	-0.245599	0.226763	0.990626	0.782236	1.25453
	ebi-a-GCST90016986	ebi-a-GCST90002108	HLA DR on CD33+ HLA DR+ CD14- || id:ebi-a-GCST90002108	|| id:ebi-a-GCST90016986	Inverse variance weighted	9	-0.0733929	0.210911	0.727855	-0.486778	0.339992	0.929236	0.614604	1.40494
	ebi-a-GCST90016986	ebi-a-GCST90002108	HLA DR on CD33+ HLA DR+ CD14- || id:ebi-a-GCST90002108	|| id:ebi-a-GCST90016986	MR Egger	9	-0.750128	0.66902	0.299173	-2.06141	0.56115	0.472306	0.127275	1.75269
	ebi-a-GCST90016986	ebi-a-GCST90002108	HLA DR on CD33+ HLA DR+ CD14- || id:ebi-a-GCST90002108	|| id:ebi-a-GCST90016986	Weighted median	9	-0.0440654	0.223327	0.843582	-0.481786	0.393655	0.956891	0.61768	1.48239
	ebi-a-GCST90016986	ebi-a-GCST90001879	HVEM on Terminally Differentiated CD4+ T cell || id:ebi-a-GCST90001879	|| id:ebi-a-GCST90016986	Inverse variance weighted	9	0.2765	0.168085	0.0999702	-0.0529471	0.605947	1.31851	0.94843	1.83299
	ebi-a-GCST90016986	ebi-a-GCST90001879	HVEM on Terminally Differentiated CD4+ T cell || id:ebi-a-GCST90001879	|| id:ebi-a-GCST90016986	MR Egger	9	-0.000430369	0.536446	0.999382	-1.05187	1.051	0.99957	0.349286	2.86052
	ebi-a-GCST90016986	ebi-a-GCST90001879	HVEM on Terminally Differentiated CD4+ T cell || id:ebi-a-GCST90001879	|| id:ebi-a-GCST90016986	Weighted median	9	0.410673	0.227014	0.0704475	-0.034274	0.855621	1.50783	0.966307	2.35283
	ebi-a-GCST90016986	ebi-a-GCST90002001	CD64 on CD14- CD16- || id:ebi-a-GCST90002001	|| id:ebi-a-GCST90016986	Inverse variance weighted	9	-0.0165214	0.100921	0.869962	-0.214326	0.181284	0.983614	0.807085	1.19876
	ebi-a-GCST90016986	ebi-a-GCST90002001	CD64 on CD14- CD16- || id:ebi-a-GCST90002001	|| id:ebi-a-GCST90016986	MR Egger	9	0.203359	0.322056	0.547809	-0.42787	0.834589	1.22551	0.651896	2.30387
	ebi-a-GCST90016986	ebi-a-GCST90002001	CD64 on CD14- CD16- || id:ebi-a-GCST90002001	|| id:ebi-a-GCST90016986	Weighted median	9	0.00067551	0.130894	0.995882	-0.255876	0.257227	1.00068	0.774238	1.29334
	ebi-a-GCST90016986	ebi-a-GCST90001871	HVEM on T cell || id:ebi-a-GCST90001871	|| id:ebi-a-GCST90016986	Inverse variance weighted	9	0.124178	0.168652	0.461551	-0.206381	0.454737	1.13222	0.813523	1.57576
	ebi-a-GCST90016986	ebi-a-GCST90001871	HVEM on T cell || id:ebi-a-GCST90001871	|| id:ebi-a-GCST90016986	MR Egger	9	-0.178006	0.538547	0.750673	-1.23356	0.877546	0.836938	0.291255	2.40499
	ebi-a-GCST90016986	ebi-a-GCST90001871	HVEM on T cell || id:ebi-a-GCST90001871	|| id:ebi-a-GCST90016986	Weighted median	9	0.124425	0.214617	0.562079	-0.296224	0.545074	1.1325	0.743621	1.72474
	ebi-a-GCST90016986	ebi-a-GCST90001423	CD20- CD38- B cell Absolute Count || id:ebi-a-GCST90001423	|| id:ebi-a-GCST90016986	Inverse variance weighted	9	-0.0208756	0.10082	0.835965	-0.218484	0.176732	0.979341	0.803737	1.19331
	ebi-a-GCST90016986	ebi-a-GCST90001423	CD20- CD38- B cell Absolute Count || id:ebi-a-GCST90001423	|| id:ebi-a-GCST90016986	MR Egger	9	-0.164635	0.321857	0.624725	-0.795475	0.466204	0.848203	0.451367	1.59393
	ebi-a-GCST90016986	ebi-a-GCST90001423	CD20- CD38- B cell Absolute Count || id:ebi-a-GCST90001423	|| id:ebi-a-GCST90016986	Weighted median	9	-0.0573304	0.129322	0.657537	-0.310801	0.19614	0.944282	0.73286	1.2167
	ebi-a-GCST90016986	ebi-a-GCST90001492	Secreting CD4 regulatory T cell Absolute Count || id:ebi-a-GCST90001492	|| id:ebi-a-GCST90016986	Inverse variance weighted	9	0.0973537	0.133488	0.465813	-0.164282	0.358989	1.10225	0.848503	1.43188
	ebi-a-GCST90016986	ebi-a-GCST90001492	Secreting CD4 regulatory T cell Absolute Count || id:ebi-a-GCST90001492	|| id:ebi-a-GCST90016986	MR Egger	9	-0.340952	0.421771	0.44547	-1.16762	0.485719	0.711093	0.311105	1.62534
	ebi-a-GCST90016986	ebi-a-GCST90001492	Secreting CD4 regulatory T cell Absolute Count || id:ebi-a-GCST90001492	|| id:ebi-a-GCST90016986	Weighted median	9	0.124675	0.155256	0.421956	-0.179626	0.428976	1.13278	0.835583	1.53568
	ebi-a-GCST90016986	ebi-a-GCST90001519	CD33+ HLA DR+ CD14- %CD33+ HLA DR+ || id:ebi-a-GCST90001519	|| id:ebi-a-GCST90016986	Inverse variance weighted	9	-0.361611	0.139327	0.00944778	-0.634691	-0.0885299	0.696554	0.530099	0.915276
	ebi-a-GCST90016986	ebi-a-GCST90001519	CD33+ HLA DR+ CD14- %CD33+ HLA DR+ || id:ebi-a-GCST90001519	|| id:ebi-a-GCST90016986	MR Egger	9	-0.225046	0.446193	0.629487	-1.09958	0.649493	0.79848	0.333009	1.91457
	ebi-a-GCST90016986	ebi-a-GCST90001519	CD33+ HLA DR+ CD14- %CD33+ HLA DR+ || id:ebi-a-GCST90001519	|| id:ebi-a-GCST90016986	Weighted median	9	-0.408226	0.174385	0.0192351	-0.75002	-0.0664307	0.664829	0.472357	0.935728
	ebi-a-GCST90016986	ebi-a-GCST90001596	CD8dim T cell Absolute Count || id:ebi-a-GCST90001596	|| id:ebi-a-GCST90016986	Inverse variance weighted	9	0.115255	0.113807	0.311192	-0.107807	0.338317	1.12216	0.897801	1.40259
	ebi-a-GCST90016986	ebi-a-GCST90001596	CD8dim T cell Absolute Count || id:ebi-a-GCST90001596	|| id:ebi-a-GCST90016986	MR Egger	9	0.543256	0.349143	0.163669	-0.141065	1.22758	1.7216	0.868433	3.41295
	ebi-a-GCST90016986	ebi-a-GCST90001596	CD8dim T cell Absolute Count || id:ebi-a-GCST90001596	|| id:ebi-a-GCST90016986	Weighted median	9	0.195955	0.134036	0.143751	-0.0667546	0.458665	1.21647	0.935425	1.58196
	ebi-a-GCST90016986	ebi-a-GCST90002112	HLA DR on CD33- HLA DR+ || id:ebi-a-GCST90002112	|| id:ebi-a-GCST90016986	Inverse variance weighted	9	-0.133485	0.150429	0.374882	-0.428325	0.161355	0.87504	0.651599	1.1751
	ebi-a-GCST90016986	ebi-a-GCST90002112	HLA DR on CD33- HLA DR+ || id:ebi-a-GCST90002112	|| id:ebi-a-GCST90016986	MR Egger	9	0.149574	0.480631	0.764709	-0.792463	1.09161	1.16134	0.452728	2.97907
	ebi-a-GCST90016986	ebi-a-GCST90002112	HLA DR on CD33- HLA DR+ || id:ebi-a-GCST90002112	|| id:ebi-a-GCST90016986	Weighted median	9	-0.179029	0.210078	0.394101	-0.590783	0.232724	0.836081	0.553894	1.26203
	ebi-a-GCST90016986	ebi-a-GCST90001985	CD40 on monocytes || id:ebi-a-GCST90001985	|| id:ebi-a-GCST90016986	Inverse variance weighted	9	-0.0460708	0.104139	0.6582	-0.250182	0.158041	0.954974	0.778659	1.17121
	ebi-a-GCST90016986	ebi-a-GCST90001985	CD40 on monocytes || id:ebi-a-GCST90001985	|| id:ebi-a-GCST90016986	MR Egger	9	0.0427661	0.332241	0.901199	-0.608426	0.693958	1.04369	0.544207	2.00162
	ebi-a-GCST90016986	ebi-a-GCST90001985	CD40 on monocytes || id:ebi-a-GCST90001985	|| id:ebi-a-GCST90016986	Weighted median	9	-0.0209908	0.138433	0.879478	-0.29232	0.250339	0.979228	0.74653	1.28446
	ebi-a-GCST90016986	ebi-a-GCST90001665	CD28+ CD45RA+ CD8dim T cell %CD8dim T cell || id:ebi-a-GCST90001665	|| id:ebi-a-GCST90016986	Inverse variance weighted	9	-0.0883573	0.102643	0.389335	-0.289537	0.112822	0.915434	0.74861	1.11943
	ebi-a-GCST90016986	ebi-a-GCST90001665	CD28+ CD45RA+ CD8dim T cell %CD8dim T cell || id:ebi-a-GCST90001665	|| id:ebi-a-GCST90016986	MR Egger	9	0.0329594	0.328381	0.922865	-0.610667	0.676586	1.03351	0.542988	1.96715
	ebi-a-GCST90016986	ebi-a-GCST90001665	CD28+ CD45RA+ CD8dim T cell %CD8dim T cell || id:ebi-a-GCST90001665	|| id:ebi-a-GCST90016986	Weighted median	9	0.0120304	0.138245	0.930654	-0.25893	0.282991	1.0121	0.771877	1.32709
	ebi-a-GCST90016986	ebi-a-GCST90001555	Effector Memory CD8+ T cell %CD8+ T cell || id:ebi-a-GCST90001555	|| id:ebi-a-GCST90016986	Inverse variance weighted	9	0.229674	0.0888994	0.00977955	0.0554313	0.403917	1.25819	1.057	1.49768
	ebi-a-GCST90016986	ebi-a-GCST90001555	Effector Memory CD8+ T cell %CD8+ T cell || id:ebi-a-GCST90001555	|| id:ebi-a-GCST90016986	MR Egger	9	-0.0393215	0.284361	0.893913	-0.596668	0.518025	0.961442	0.550643	1.67871
	ebi-a-GCST90016986	ebi-a-GCST90001555	Effector Memory CD8+ T cell %CD8+ T cell || id:ebi-a-GCST90001555	|| id:ebi-a-GCST90016986	Weighted median	9	0.271	0.116869	0.0204043	0.0419361	0.500063	1.31127	1.04283	1.64883
	ebi-a-GCST90016986	ebi-a-GCST90001405	Plasma Blast-Plasma Cell Absolute Count || id:ebi-a-GCST90001405	|| id:ebi-a-GCST90016986	Inverse variance weighted	9	0.157401	0.123374	0.202026	-0.0844126	0.399214	1.17046	0.919052	1.49065
	ebi-a-GCST90016986	ebi-a-GCST90001405	Plasma Blast-Plasma Cell Absolute Count || id:ebi-a-GCST90001405	|| id:ebi-a-GCST90016986	MR Egger	9	-0.17667	0.399461	0.671636	-0.959614	0.606275	0.838057	0.383041	1.83359
	ebi-a-GCST90016986	ebi-a-GCST90001405	Plasma Blast-Plasma Cell Absolute Count || id:ebi-a-GCST90001405	|| id:ebi-a-GCST90016986	Weighted median	9	0.293278	0.14903	0.0490789	0.00117822	0.585377	1.34081	1.00118	1.79567
	ebi-a-GCST90016986	ebi-a-GCST90001874	HVEM on Terminally Differentiated CD8+ T cell || id:ebi-a-GCST90001874	|| id:ebi-a-GCST90016986	Inverse variance weighted	9	0.12641	0.169891	0.456838	-0.206577	0.459396	1.13475	0.813364	1.58312
	ebi-a-GCST90016986	ebi-a-GCST90001874	HVEM on Terminally Differentiated CD8+ T cell || id:ebi-a-GCST90001874	|| id:ebi-a-GCST90016986	MR Egger	9	-0.301301	0.542214	0.59573	-1.36404	0.761437	0.739855	0.255626	2.14135
	ebi-a-GCST90016986	ebi-a-GCST90001874	HVEM on Terminally Differentiated CD8+ T cell || id:ebi-a-GCST90001874	|| id:ebi-a-GCST90016986	Weighted median	9	0.053432	0.232121	0.817944	-0.401525	0.508389	1.05489	0.669299	1.66261
	ebi-a-GCST90016986	ebi-a-GCST90001926	CD127 on granulocyte || id:ebi-a-GCST90001926	|| id:ebi-a-GCST90016986	Inverse variance weighted	9	-0.0984331	0.120063	0.412305	-0.333757	0.136891	0.906256	0.716228	1.1467
	ebi-a-GCST90016986	ebi-a-GCST90001926	CD127 on granulocyte || id:ebi-a-GCST90001926	|| id:ebi-a-GCST90016986	MR Egger	9	0.15103	0.398505	0.715929	-0.63004	0.932099	1.16303	0.532571	2.53983
	ebi-a-GCST90016986	ebi-a-GCST90001926	CD127 on granulocyte || id:ebi-a-GCST90001926	|| id:ebi-a-GCST90016986	Weighted median	9	-0.0902677	0.154467	0.558962	-0.393022	0.212487	0.913687	0.675014	1.23675
	ebi-a-GCST90016986	ebi-a-GCST90001474	Plasmacytoid Dendritic Cell %Dendritic Cell || id:ebi-a-GCST90001474	|| id:ebi-a-GCST90016986	Inverse variance weighted	9	-0.00534406	0.13226	0.96777	-0.264573	0.253885	0.99467	0.767534	1.28902
	ebi-a-GCST90016986	ebi-a-GCST90001474	Plasmacytoid Dendritic Cell %Dendritic Cell || id:ebi-a-GCST90001474	|| id:ebi-a-GCST90016986	MR Egger	9	-0.00802625	0.452171	0.986333	-0.894282	0.87823	0.992006	0.408901	2.40664
	ebi-a-GCST90016986	ebi-a-GCST90001474	Plasmacytoid Dendritic Cell %Dendritic Cell || id:ebi-a-GCST90001474	|| id:ebi-a-GCST90016986	Weighted median	9	0.0774063	0.142246	0.586323	-0.201396	0.356209	1.08048	0.817589	1.42791
	ebi-a-GCST90016986	ebi-a-GCST90002010	HLA DR on monocyte || id:ebi-a-GCST90002010	|| id:ebi-a-GCST90016986	Inverse variance weighted	9	0.00465257	0.1443	0.974279	-0.278175	0.28748	1.00466	0.757165	1.33306
	ebi-a-GCST90016986	ebi-a-GCST90002010	HLA DR on monocyte || id:ebi-a-GCST90002010	|| id:ebi-a-GCST90016986	MR Egger	9	-0.350961	0.471343	0.48076	-1.27479	0.572872	0.704011	0.279489	1.77335
	ebi-a-GCST90016986	ebi-a-GCST90002010	HLA DR on monocyte || id:ebi-a-GCST90002010	|| id:ebi-a-GCST90016986	Weighted median	9	-0.10357	0.154209	0.501825	-0.405821	0.19868	0.901613	0.66643	1.21979
	ebi-a-GCST90016986	ebi-a-GCST90001542	Effector Memory CD4+ T cell Absolute Count || id:ebi-a-GCST90001542	|| id:ebi-a-GCST90016986	Inverse variance weighted	9	0.143396	0.106739	0.179133	-0.0658121	0.352604	1.15419	0.936307	1.42277
	ebi-a-GCST90016986	ebi-a-GCST90001542	Effector Memory CD4+ T cell Absolute Count || id:ebi-a-GCST90001542	|| id:ebi-a-GCST90016986	MR Egger	9	0.00952512	0.341325	0.978516	-0.659472	0.678522	1.00957	0.517125	1.97096
	ebi-a-GCST90016986	ebi-a-GCST90001542	Effector Memory CD4+ T cell Absolute Count || id:ebi-a-GCST90001542	|| id:ebi-a-GCST90016986	Weighted median	9	0.0652339	0.145905	0.654804	-0.22074	0.351208	1.06741	0.801925	1.42078
	ebi-a-GCST90016986	ebi-a-GCST90001493	Secreting CD4 regulatory T cell %CD4 regulatory T cell || id:ebi-a-GCST90001493	|| id:ebi-a-GCST90016986	Inverse variance weighted	9	-0.145644	0.0990515	0.141458	-0.339784	0.0484974	0.864466	0.711924	1.04969
	ebi-a-GCST90016986	ebi-a-GCST90001493	Secreting CD4 regulatory T cell %CD4 regulatory T cell || id:ebi-a-GCST90001493	|| id:ebi-a-GCST90016986	MR Egger	9	-0.29483	0.316836	0.38306	-0.915829	0.326169	0.744658	0.400185	1.38565
	ebi-a-GCST90016986	ebi-a-GCST90001493	Secreting CD4 regulatory T cell %CD4 regulatory T cell || id:ebi-a-GCST90001493	|| id:ebi-a-GCST90016986	Weighted median	9	-0.10327	0.125611	0.410996	-0.349468	0.142928	0.901883	0.705063	1.15365
	ebi-a-GCST90016986	ebi-a-GCST90001661	CD28- CD8dim T cell %T cell || id:ebi-a-GCST90001661	|| id:ebi-a-GCST90016986	Inverse variance weighted	9	0.130434	0.164459	0.427714	-0.191906	0.452774	1.13932	0.825384	1.57267
	ebi-a-GCST90016986	ebi-a-GCST90001661	CD28- CD8dim T cell %T cell || id:ebi-a-GCST90001661	|| id:ebi-a-GCST90016986	MR Egger	9	0.795378	0.496423	0.153141	-0.17761	1.76837	2.21528	0.837269	5.86127
	ebi-a-GCST90016986	ebi-a-GCST90001661	CD28- CD8dim T cell %T cell || id:ebi-a-GCST90001661	|| id:ebi-a-GCST90016986	Weighted median	9	0.185189	0.165197	0.262281	-0.138598	0.508975	1.20345	0.870578	1.66359
	ebi-a-GCST90016986	ebi-a-GCST90001602	Lymphocyte %leukocyte || id:ebi-a-GCST90001602	|| id:ebi-a-GCST90016986	Inverse variance weighted	9	0.0420927	0.148359	0.776624	-0.248692	0.332877	1.04299	0.77982	1.39498
	ebi-a-GCST90016986	ebi-a-GCST90001602	Lymphocyte %leukocyte || id:ebi-a-GCST90001602	|| id:ebi-a-GCST90016986	MR Egger	9	-0.156006	0.500222	0.764221	-1.13644	0.824429	0.855554	0.320959	2.28058
	ebi-a-GCST90016986	ebi-a-GCST90001602	Lymphocyte %leukocyte || id:ebi-a-GCST90001602	|| id:ebi-a-GCST90016986	Weighted median	9	0.0305829	0.159487	0.847932	-0.282011	0.343177	1.03106	0.754265	1.40942
	ebi-a-GCST90016986	ebi-a-GCST90001625	HLA DR+ CD4+ T cell %T cell || id:ebi-a-GCST90001625	|| id:ebi-a-GCST90016986	Inverse variance weighted	9	0.0749451	0.0905506	0.407863	-0.102534	0.252424	1.07782	0.902547	1.28714
	ebi-a-GCST90016986	ebi-a-GCST90001625	HLA DR+ CD4+ T cell %T cell || id:ebi-a-GCST90001625	|| id:ebi-a-GCST90016986	MR Egger	9	-0.35891	0.286644	0.250743	-0.920733	0.202913	0.698437	0.398227	1.22497
	ebi-a-GCST90016986	ebi-a-GCST90001625	HLA DR+ CD4+ T cell %T cell || id:ebi-a-GCST90001625	|| id:ebi-a-GCST90016986	Weighted median	9	0.00968699	0.115524	0.933174	-0.21674	0.236114	1.00973	0.805139	1.26632
	ebi-a-GCST90016986	ebi-a-GCST90002071	SSC-A on myeloid Dendritic Cell || id:ebi-a-GCST90002071	|| id:ebi-a-GCST90016986	Inverse variance weighted	9	0.0778805	0.116882	0.505209	-0.151209	0.30697	1.08099	0.859668	1.3593
	ebi-a-GCST90016986	ebi-a-GCST90002071	SSC-A on myeloid Dendritic Cell || id:ebi-a-GCST90002071	|| id:ebi-a-GCST90016986	MR Egger	9	-0.32168	0.373635	0.417779	-1.05401	0.410645	0.72493	0.348539	1.50779
	ebi-a-GCST90016986	ebi-a-GCST90002071	SSC-A on myeloid Dendritic Cell || id:ebi-a-GCST90002071	|| id:ebi-a-GCST90016986	Weighted median	9	0.0607025	0.152803	0.691176	-0.238791	0.360197	1.06258	0.787579	1.43361
	ebi-a-GCST90016986	ebi-a-GCST90001435	Plasma Blast-Plasma Cell %lymphocyte || id:ebi-a-GCST90001435	|| id:ebi-a-GCST90016986	Inverse variance weighted	9	0.168172	0.107545	0.117878	-0.0426152	0.37896	1.18314	0.95828	1.46076
	ebi-a-GCST90016986	ebi-a-GCST90001435	Plasma Blast-Plasma Cell %lymphocyte || id:ebi-a-GCST90001435	|| id:ebi-a-GCST90016986	MR Egger	9	-0.0238944	0.358936	0.948785	-0.72741	0.679621	0.976389	0.483159	1.97313
	ebi-a-GCST90016986	ebi-a-GCST90001435	Plasma Blast-Plasma Cell %lymphocyte || id:ebi-a-GCST90001435	|| id:ebi-a-GCST90016986	Weighted median	9	0.279922	0.14103	0.0471624	0.00350309	0.55634	1.32303	1.00351	1.74428
	ebi-a-GCST90016986	ebi-a-GCST90001499	Activated & resting CD4 regulatory T cell %CD4 regulatory T cell || id:ebi-a-GCST90001499	|| id:ebi-a-GCST90016986	Inverse variance weighted	9	0.143606	0.0995647	0.149206	-0.0515406	0.338753	1.15443	0.949765	1.4032
	ebi-a-GCST90016986	ebi-a-GCST90001499	Activated & resting CD4 regulatory T cell %CD4 regulatory T cell || id:ebi-a-GCST90001499	|| id:ebi-a-GCST90016986	MR Egger	9	0.272273	0.318467	0.420874	-0.351922	0.896467	1.31295	0.703335	2.45093
	ebi-a-GCST90016986	ebi-a-GCST90001499	Activated & resting CD4 regulatory T cell %CD4 regulatory T cell || id:ebi-a-GCST90001499	|| id:ebi-a-GCST90016986	Weighted median	9	0.110165	0.127051	0.385895	-0.138856	0.359185	1.11646	0.870353	1.43216
	ebi-a-GCST90016986	ebi-a-GCST90001663	CD28- CD8dim T cell Absolute Count || id:ebi-a-GCST90001663	|| id:ebi-a-GCST90016986	Inverse variance weighted	9	0.17773	0.138006	0.197802	-0.0927622	0.448222	1.1945	0.91141	1.56553
	ebi-a-GCST90016986	ebi-a-GCST90001663	CD28- CD8dim T cell Absolute Count || id:ebi-a-GCST90001663	|| id:ebi-a-GCST90016986	MR Egger	9	0.735908	0.416376	0.120491	-0.0801889	1.552	2.08738	0.922942	4.72092
	ebi-a-GCST90016986	ebi-a-GCST90001663	CD28- CD8dim T cell Absolute Count || id:ebi-a-GCST90001663	|| id:ebi-a-GCST90016986	Weighted median	9	0.303502	0.150383	0.0435719	0.00875017	0.598253	1.35459	1.00879	1.81894
	ebi-a-GCST90016986	ebi-a-GCST90001501	Activated & secreting CD4 regulatory T cell Absolute Count || id:ebi-a-GCST90001501	|| id:ebi-a-GCST90016986	Inverse variance weighted	9	0.136404	0.135601	0.314452	-0.129373	0.402182	1.14615	0.878646	1.49508
	ebi-a-GCST90016986	ebi-a-GCST90001501	Activated & secreting CD4 regulatory T cell Absolute Count || id:ebi-a-GCST90001501	|| id:ebi-a-GCST90016986	MR Egger	9	-0.312134	0.427918	0.489424	-1.15085	0.526586	0.731883	0.316366	1.69314
	ebi-a-GCST90016986	ebi-a-GCST90001501	Activated & secreting CD4 regulatory T cell Absolute Count || id:ebi-a-GCST90001501	|| id:ebi-a-GCST90016986	Weighted median	9	0.18409	0.152365	0.226963	-0.114545	0.482726	1.20212	0.891772	1.62049
	ebi-a-GCST90016986	ebi-a-GCST90001407	Memory B cell Absolute Count || id:ebi-a-GCST90001407	|| id:ebi-a-GCST90016986	Inverse variance weighted	9	-0.00140649	0.102989	0.989104	-0.203265	0.200452	0.998594	0.816062	1.22195
	ebi-a-GCST90016986	ebi-a-GCST90001407	Memory B cell Absolute Count || id:ebi-a-GCST90001407	|| id:ebi-a-GCST90016986	MR Egger	9	0.110525	0.328678	0.746521	-0.533683	0.754733	1.11686	0.586441	2.12704
	ebi-a-GCST90016986	ebi-a-GCST90001407	Memory B cell Absolute Count || id:ebi-a-GCST90001407	|| id:ebi-a-GCST90016986	Weighted median	9	0.0274348	0.132874	0.836422	-0.232998	0.287867	1.02781	0.792156	1.33358
	ebi-a-GCST90016986	ebi-a-GCST90001975	FSC-A on HLA DR+ T cell || id:ebi-a-GCST90001975	|| id:ebi-a-GCST90016986	Inverse variance weighted	9	0.142689	0.117056	0.222852	-0.0867406	0.372118	1.15337	0.916915	1.4508
	ebi-a-GCST90016986	ebi-a-GCST90001975	FSC-A on HLA DR+ T cell || id:ebi-a-GCST90001975	|| id:ebi-a-GCST90016986	MR Egger	9	-0.304853	0.357415	0.421916	-1.00539	0.39568	0.737232	0.365903	1.48539
	ebi-a-GCST90016986	ebi-a-GCST90001975	FSC-A on HLA DR+ T cell || id:ebi-a-GCST90001975	|| id:ebi-a-GCST90016986	Weighted median	9	0.0977935	0.153723	0.524666	-0.203503	0.39909	1.10274	0.815868	1.49047
	ebi-a-GCST90016986	ebi-a-GCST90001482	Resting CD4 regulatory T cell %CD4+ T cell || id:ebi-a-GCST90001482	|| id:ebi-a-GCST90016986	Inverse variance weighted	9	0.0479304	0.0967197	0.620205	-0.14164	0.237501	1.0491	0.867933	1.26808
	ebi-a-GCST90016986	ebi-a-GCST90001482	Resting CD4 regulatory T cell %CD4+ T cell || id:ebi-a-GCST90001482	|| id:ebi-a-GCST90016986	MR Egger	9	0.037998	0.315114	0.907408	-0.579626	0.655622	1.03873	0.560108	1.92634
	ebi-a-GCST90016986	ebi-a-GCST90001482	Resting CD4 regulatory T cell %CD4+ T cell || id:ebi-a-GCST90001482	|| id:ebi-a-GCST90016986	Weighted median	9	-0.0674982	0.129312	0.601685	-0.32095	0.185953	0.934729	0.72546	1.20437
genus Dorea	ebi-a-GCST90016989	ebi-a-GCST90001991	HLA DR on CD14+ monocyte || id:ebi-a-GCST90001991	|| id:ebi-a-GCST90016989	Inverse variance weighted	10	-0.0673645	0.177613	0.704482	-0.415485	0.280756	0.934854	0.66002	1.32413
	ebi-a-GCST90016989	ebi-a-GCST90001991	HLA DR on CD14+ monocyte || id:ebi-a-GCST90001991	|| id:ebi-a-GCST90016989	MR Egger	10	0.117003	0.53633	0.83277	-0.934204	1.16821	1.12412	0.392898	3.21623
	ebi-a-GCST90016989	ebi-a-GCST90001991	HLA DR on CD14+ monocyte || id:ebi-a-GCST90001991	|| id:ebi-a-GCST90016989	Weighted median	10	-0.0441831	0.211452	0.834486	-0.458628	0.370262	0.956779	0.63215	1.44811
	ebi-a-GCST90016989	ebi-a-GCST90001988	HLA DR on CD14+ CD16- monocyte || id:ebi-a-GCST90001988	|| id:ebi-a-GCST90016989	Inverse variance weighted	10	-0.0612839	0.178281	0.731035	-0.410715	0.288147	0.940556	0.663176	1.33395
	ebi-a-GCST90016989	ebi-a-GCST90001988	HLA DR on CD14+ CD16- monocyte || id:ebi-a-GCST90001988	|| id:ebi-a-GCST90016989	MR Egger	10	0.107009	0.539158	0.847625	-0.949741	1.16376	1.11294	0.386841	3.20195
	ebi-a-GCST90016989	ebi-a-GCST90001988	HLA DR on CD14+ CD16- monocyte || id:ebi-a-GCST90001988	|| id:ebi-a-GCST90016989	Weighted median	10	-0.0255724	0.206949	0.901657	-0.431193	0.380048	0.974752	0.649734	1.46235
	ebi-a-GCST90016989	ebi-a-GCST90002106	HLA DR on Dendritic Cell || id:ebi-a-GCST90002106	|| id:ebi-a-GCST90016989	Inverse variance weighted	10	0.216948	0.212348	0.30694	-0.199254	0.633151	1.24228	0.819342	1.88354
	ebi-a-GCST90016989	ebi-a-GCST90002106	HLA DR on Dendritic Cell || id:ebi-a-GCST90002106	|| id:ebi-a-GCST90016989	MR Egger	10	1.33554	0.494526	0.0270467	0.366271	2.30481	3.80205	1.44235	10.0223
	ebi-a-GCST90016989	ebi-a-GCST90002106	HLA DR on Dendritic Cell || id:ebi-a-GCST90002106	|| id:ebi-a-GCST90016989	Weighted median	10	0.196343	0.237942	0.409274	-0.270023	0.662709	1.21694	0.763362	1.94004
	ebi-a-GCST90016989	ebi-a-GCST90002105	HLA DR on plasmacytoid Dendritic Cell || id:ebi-a-GCST90002105	|| id:ebi-a-GCST90016989	Inverse variance weighted	10	0.123083	0.217387	0.571264	-0.302996	0.549161	1.13098	0.738602	1.7318
	ebi-a-GCST90016989	ebi-a-GCST90002105	HLA DR on plasmacytoid Dendritic Cell || id:ebi-a-GCST90002105	|| id:ebi-a-GCST90016989	MR Egger	10	1.29315	0.499229	0.0320986	0.314659	2.27164	3.64424	1.36979	9.69525
	ebi-a-GCST90016989	ebi-a-GCST90002105	HLA DR on plasmacytoid Dendritic Cell || id:ebi-a-GCST90002105	|| id:ebi-a-GCST90016989	Weighted median	10	0.104479	0.237967	0.660627	-0.361937	0.570894	1.11013	0.696327	1.76985
	ebi-a-GCST90016989	ebi-a-GCST90001779	CD25 on IgD+ CD24- B cell || id:ebi-a-GCST90001779	|| id:ebi-a-GCST90016989	Inverse variance weighted	10	-0.0348921	0.149092	0.814961	-0.327112	0.257327	0.96571	0.721003	1.29347
	ebi-a-GCST90016989	ebi-a-GCST90001779	CD25 on IgD+ CD24- B cell || id:ebi-a-GCST90001779	|| id:ebi-a-GCST90016989	MR Egger	10	-0.27802	0.444045	0.548687	-1.14835	0.592308	0.757282	0.31716	1.80816
	ebi-a-GCST90016989	ebi-a-GCST90001779	CD25 on IgD+ CD24- B cell || id:ebi-a-GCST90001779	|| id:ebi-a-GCST90016989	Weighted median	10	0.128094	0.20426	0.530587	-0.272257	0.528444	1.13666	0.761659	1.69629
	ebi-a-GCST90016989	ebi-a-GCST90001967	FSC-A on CD14+ monocyte || id:ebi-a-GCST90001967	|| id:ebi-a-GCST90016989	Inverse variance weighted	10	-0.0235869	0.199384	0.905831	-0.41438	0.367206	0.976689	0.66075	1.4437
	ebi-a-GCST90016989	ebi-a-GCST90001967	FSC-A on CD14+ monocyte || id:ebi-a-GCST90001967	|| id:ebi-a-GCST90016989	MR Egger	10	0.345438	0.591973	0.575611	-0.81483	1.50571	1.41261	0.442715	4.50733
	ebi-a-GCST90016989	ebi-a-GCST90001967	FSC-A on CD14+ monocyte || id:ebi-a-GCST90001967	|| id:ebi-a-GCST90016989	Weighted median	10	0.0742398	0.223707	0.739994	-0.364226	0.512706	1.07707	0.694734	1.6698
	ebi-a-GCST90016989	ebi-a-GCST90001402	Switched memory B cell %B cell || id:ebi-a-GCST90001402	|| id:ebi-a-GCST90016989	Inverse variance weighted	10	0.190482	0.177881	0.284242	-0.158165	0.539129	1.20983	0.853709	1.71451
	ebi-a-GCST90016989	ebi-a-GCST90001402	Switched memory B cell %B cell || id:ebi-a-GCST90001402	|| id:ebi-a-GCST90016989	MR Egger	10	0.825679	0.486218	0.127908	-0.127309	1.77867	2.28343	0.880462	5.92196
	ebi-a-GCST90016989	ebi-a-GCST90001402	Switched memory B cell %B cell || id:ebi-a-GCST90001402	|| id:ebi-a-GCST90016989	Weighted median	10	0.129329	0.197202	0.51194	-0.257187	0.515845	1.13806	0.773224	1.67505
	ebi-a-GCST90016989	ebi-a-GCST90001502	Activated & secreting CD4 regulatory T cell %CD4 regulatory T cell || id:ebi-a-GCST90001502	|| id:ebi-a-GCST90016989	Inverse variance weighted	10	0.242222	0.153727	0.115103	-0.0590829	0.543528	1.27408	0.942629	1.72207
	ebi-a-GCST90016989	ebi-a-GCST90001502	Activated & secreting CD4 regulatory T cell %CD4 regulatory T cell || id:ebi-a-GCST90001502	|| id:ebi-a-GCST90016989	MR Egger	10	0.358141	0.466937	0.465111	-0.557055	1.27334	1.43067	0.572894	3.57275
	ebi-a-GCST90016989	ebi-a-GCST90001502	Activated & secreting CD4 regulatory T cell %CD4 regulatory T cell || id:ebi-a-GCST90001502	|| id:ebi-a-GCST90016989	Weighted median	10	0.023668	0.191738	0.901759	-0.352138	0.399474	1.02395	0.703183	1.49104
	ebi-a-GCST90016989	ebi-a-GCST90002108	HLA DR on CD33+ HLA DR+ CD14- || id:ebi-a-GCST90002108	|| id:ebi-a-GCST90016989	Inverse variance weighted	10	0.126063	0.216829	0.560976	-0.298922	0.551048	1.13435	0.741617	1.73507
	ebi-a-GCST90016989	ebi-a-GCST90002108	HLA DR on CD33+ HLA DR+ CD14- || id:ebi-a-GCST90002108	|| id:ebi-a-GCST90016989	MR Egger	10	-0.135782	0.6259	0.833686	-1.36255	1.09098	0.873033	0.256008	2.9772
	ebi-a-GCST90016989	ebi-a-GCST90002108	HLA DR on CD33+ HLA DR+ CD14- || id:ebi-a-GCST90002108	|| id:ebi-a-GCST90016989	Weighted median	10	0.0468207	0.268073	0.86135	-0.478603	0.572245	1.04793	0.619648	1.77224
	ebi-a-GCST90016989	ebi-a-GCST90001879	HVEM on Terminally Differentiated CD4+ T cell || id:ebi-a-GCST90001879	|| id:ebi-a-GCST90016989	Inverse variance weighted	10	0.0590397	0.29372	0.840693	-0.516651	0.63473	1.06082	0.596515	1.88651
	ebi-a-GCST90016989	ebi-a-GCST90001879	HVEM on Terminally Differentiated CD4+ T cell || id:ebi-a-GCST90001879	|| id:ebi-a-GCST90016989	MR Egger	10	0.675036	0.863023	0.456636	-1.01649	2.36656	1.9641	0.361863	10.6607
	ebi-a-GCST90016989	ebi-a-GCST90001879	HVEM on Terminally Differentiated CD4+ T cell || id:ebi-a-GCST90001879	|| id:ebi-a-GCST90016989	Weighted median	10	0.0811338	0.348495	0.815907	-0.601917	0.764184	1.08452	0.547761	2.14724
	ebi-a-GCST90016989	ebi-a-GCST90002001	CD64 on CD14- CD16- || id:ebi-a-GCST90002001	|| id:ebi-a-GCST90016989	Inverse variance weighted	10	-0.347275	0.142741	0.0149781	-0.627046	-0.0675032	0.706611	0.534167	0.934725
	ebi-a-GCST90016989	ebi-a-GCST90002001	CD64 on CD14- CD16- || id:ebi-a-GCST90002001	|| id:ebi-a-GCST90016989	MR Egger	10	-0.411248	0.408468	0.343506	-1.21184	0.389349	0.662823	0.297648	1.47602
	ebi-a-GCST90016989	ebi-a-GCST90002001	CD64 on CD14- CD16- || id:ebi-a-GCST90002001	|| id:ebi-a-GCST90016989	Weighted median	10	-0.315	0.188649	0.0949646	-0.684752	0.0547512	0.729789	0.504215	1.05628
	ebi-a-GCST90016989	ebi-a-GCST90001871	HVEM on T cell || id:ebi-a-GCST90001871	|| id:ebi-a-GCST90016989	Inverse variance weighted	10	0.198353	0.26442	0.453168	-0.319911	0.716617	1.21939	0.726214	2.04749
	ebi-a-GCST90016989	ebi-a-GCST90001871	HVEM on T cell || id:ebi-a-GCST90001871	|| id:ebi-a-GCST90016989	MR Egger	10	0.369017	0.801779	0.657589	-1.20247	1.9405	1.44631	0.300451	6.96226
	ebi-a-GCST90016989	ebi-a-GCST90001871	HVEM on T cell || id:ebi-a-GCST90001871	|| id:ebi-a-GCST90016989	Weighted median	10	-0.0414669	0.335233	0.901556	-0.698523	0.615589	0.959381	0.49732	1.85075
	ebi-a-GCST90016989	ebi-a-GCST90001423	CD20- CD38- B cell Absolute Count || id:ebi-a-GCST90001423	|| id:ebi-a-GCST90016989	Inverse variance weighted	10	0.153929	0.146779	0.294313	-0.133759	0.441616	1.16641	0.874801	1.55522
	ebi-a-GCST90016989	ebi-a-GCST90001423	CD20- CD38- B cell Absolute Count || id:ebi-a-GCST90001423	|| id:ebi-a-GCST90016989	MR Egger	10	-0.262793	0.417353	0.546471	-1.08081	0.555219	0.768901	0.339322	1.74232
	ebi-a-GCST90016989	ebi-a-GCST90001423	CD20- CD38- B cell Absolute Count || id:ebi-a-GCST90001423	|| id:ebi-a-GCST90016989	Weighted median	10	0.0295849	0.196282	0.880191	-0.355127	0.414297	1.03003	0.701084	1.51331
	ebi-a-GCST90016989	ebi-a-GCST90001492	Secreting CD4 regulatory T cell Absolute Count || id:ebi-a-GCST90001492	|| id:ebi-a-GCST90016989	Inverse variance weighted	10	0.105228	0.153156	0.492041	-0.194957	0.405414	1.11096	0.82287	1.49992
	ebi-a-GCST90016989	ebi-a-GCST90001492	Secreting CD4 regulatory T cell Absolute Count || id:ebi-a-GCST90001492	|| id:ebi-a-GCST90016989	MR Egger	10	0.559703	0.43997	0.239054	-0.302639	1.42204	1.75015	0.738866	4.14559
	ebi-a-GCST90016989	ebi-a-GCST90001492	Secreting CD4 regulatory T cell Absolute Count || id:ebi-a-GCST90001492	|| id:ebi-a-GCST90016989	Weighted median	10	0.173614	0.208472	0.404962	-0.234992	0.58222	1.1896	0.790577	1.79001
	ebi-a-GCST90016989	ebi-a-GCST90001519	CD33+ HLA DR+ CD14- %CD33+ HLA DR+ || id:ebi-a-GCST90001519	|| id:ebi-a-GCST90016989	Inverse variance weighted	10	-0.18671	0.198282	0.346377	-0.575343	0.201923	0.829684	0.562512	1.22375
	ebi-a-GCST90016989	ebi-a-GCST90001519	CD33+ HLA DR+ CD14- %CD33+ HLA DR+ || id:ebi-a-GCST90001519	|| id:ebi-a-GCST90016989	MR Egger	10	-0.0782454	0.572039	0.894582	-1.19944	1.04295	0.924737	0.301363	2.83758
	ebi-a-GCST90016989	ebi-a-GCST90001519	CD33+ HLA DR+ CD14- %CD33+ HLA DR+ || id:ebi-a-GCST90001519	|| id:ebi-a-GCST90016989	Weighted median	10	-0.130403	0.259	0.614622	-0.638042	0.377237	0.877742	0.528326	1.45825
	ebi-a-GCST90016989	ebi-a-GCST90001596	CD8dim T cell Absolute Count || id:ebi-a-GCST90001596	|| id:ebi-a-GCST90016989	Inverse variance weighted	10	0.0716522	0.191798	0.708716	-0.304272	0.447576	1.07428	0.73766	1.56452
	ebi-a-GCST90016989	ebi-a-GCST90001596	CD8dim T cell Absolute Count || id:ebi-a-GCST90001596	|| id:ebi-a-GCST90016989	MR Egger	10	-0.304278	0.565393	0.605104	-1.41245	0.803891	0.737655	0.243546	2.23422
	ebi-a-GCST90016989	ebi-a-GCST90001596	CD8dim T cell Absolute Count || id:ebi-a-GCST90001596	|| id:ebi-a-GCST90016989	Weighted median	10	-0.156502	0.207413	0.450522	-0.563031	0.250027	0.85513	0.569481	1.28406
	ebi-a-GCST90016989	ebi-a-GCST90002112	HLA DR on CD33- HLA DR+ || id:ebi-a-GCST90002112	|| id:ebi-a-GCST90016989	Inverse variance weighted	10	0.232496	0.214059	0.277422	-0.18706	0.652052	1.26175	0.829394	1.91948
	ebi-a-GCST90016989	ebi-a-GCST90002112	HLA DR on CD33- HLA DR+ || id:ebi-a-GCST90002112	|| id:ebi-a-GCST90016989	MR Egger	10	0.266618	0.645818	0.690569	-0.999186	1.53242	1.30554	0.368179	4.62937
	ebi-a-GCST90016989	ebi-a-GCST90002112	HLA DR on CD33- HLA DR+ || id:ebi-a-GCST90002112	|| id:ebi-a-GCST90016989	Weighted median	10	0.239888	0.291301	0.410222	-0.331063	0.810838	1.27111	0.71816	2.24979
	ebi-a-GCST90016989	ebi-a-GCST90001985	CD40 on monocytes || id:ebi-a-GCST90001985	|| id:ebi-a-GCST90016989	Inverse variance weighted	10	-0.00756304	0.147862	0.959206	-0.297372	0.282246	0.992465	0.742768	1.3261
	ebi-a-GCST90016989	ebi-a-GCST90001985	CD40 on monocytes || id:ebi-a-GCST90001985	|| id:ebi-a-GCST90016989	MR Egger	10	-0.0259039	0.423838	0.952765	-0.856627	0.804819	0.974429	0.424592	2.23629
	ebi-a-GCST90016989	ebi-a-GCST90001985	CD40 on monocytes || id:ebi-a-GCST90001985	|| id:ebi-a-GCST90016989	Weighted median	10	0.009576	0.196289	0.96109	-0.37515	0.394302	1.00962	0.687186	1.48335
	ebi-a-GCST90016989	ebi-a-GCST90001665	CD28+ CD45RA+ CD8dim T cell %CD8dim T cell || id:ebi-a-GCST90001665	|| id:ebi-a-GCST90016989	Inverse variance weighted	10	-0.315616	0.153031	0.0391666	-0.615556	-0.0156752	0.72934	0.54034	0.984447
	ebi-a-GCST90016989	ebi-a-GCST90001665	CD28+ CD45RA+ CD8dim T cell %CD8dim T cell || id:ebi-a-GCST90001665	|| id:ebi-a-GCST90016989	MR Egger	10	-0.740873	0.437636	0.128931	-1.59864	0.116894	0.476698	0.202171	1.124
	ebi-a-GCST90016989	ebi-a-GCST90001665	CD28+ CD45RA+ CD8dim T cell %CD8dim T cell || id:ebi-a-GCST90001665	|| id:ebi-a-GCST90016989	Weighted median	10	-0.210232	0.203578	0.301751	-0.609246	0.188781	0.810396	0.543761	1.20778
	ebi-a-GCST90016989	ebi-a-GCST90001555	Effector Memory CD8+ T cell %CD8+ T cell || id:ebi-a-GCST90001555	|| id:ebi-a-GCST90016989	Inverse variance weighted	10	0.312873	0.146894	0.0331776	0.0249614	0.600785	1.36735	1.02528	1.82355
	ebi-a-GCST90016989	ebi-a-GCST90001555	Effector Memory CD8+ T cell %CD8+ T cell || id:ebi-a-GCST90001555	|| id:ebi-a-GCST90016989	MR Egger	10	0.372089	0.446789	0.429114	-0.503617	1.24779	1.45076	0.604341	3.48265
	ebi-a-GCST90016989	ebi-a-GCST90001555	Effector Memory CD8+ T cell %CD8+ T cell || id:ebi-a-GCST90001555	|| id:ebi-a-GCST90016989	Weighted median	10	0.308824	0.187985	0.100422	-0.0596267	0.677275	1.36182	0.942116	1.96851
	ebi-a-GCST90016989	ebi-a-GCST90001405	Plasma Blast-Plasma Cell Absolute Count || id:ebi-a-GCST90001405	|| id:ebi-a-GCST90016989	Inverse variance weighted	10	0.0566661	0.146301	0.698515	-0.230084	0.343416	1.0583	0.794467	1.40976
	ebi-a-GCST90016989	ebi-a-GCST90001405	Plasma Blast-Plasma Cell Absolute Count || id:ebi-a-GCST90001405	|| id:ebi-a-GCST90016989	MR Egger	10	-0.244512	0.429952	0.585169	-1.08722	0.598194	0.783087	0.337153	1.81883
	ebi-a-GCST90016989	ebi-a-GCST90001405	Plasma Blast-Plasma Cell Absolute Count || id:ebi-a-GCST90001405	|| id:ebi-a-GCST90016989	Weighted median	10	0.15054	0.193693	0.437037	-0.229099	0.530179	1.16246	0.795249	1.69924
	ebi-a-GCST90016989	ebi-a-GCST90001874	HVEM on Terminally Differentiated CD8+ T cell || id:ebi-a-GCST90001874	|| id:ebi-a-GCST90016989	Inverse variance weighted	10	0.0566537	0.350657	0.871649	-0.630634	0.743941	1.05829	0.532254	2.10421
	ebi-a-GCST90016989	ebi-a-GCST90001874	HVEM on Terminally Differentiated CD8+ T cell || id:ebi-a-GCST90001874	|| id:ebi-a-GCST90016989	MR Egger	10	0.555407	1.05068	0.611418	-1.50392	2.61474	1.74265	0.222256	13.6636
	ebi-a-GCST90016989	ebi-a-GCST90001874	HVEM on Terminally Differentiated CD8+ T cell || id:ebi-a-GCST90001874	|| id:ebi-a-GCST90016989	Weighted median	10	0.0144781	0.365752	0.968424	-0.702397	0.731353	1.01458	0.495397	2.07789
	ebi-a-GCST90016989	ebi-a-GCST90001926	CD127 on granulocyte || id:ebi-a-GCST90001926	|| id:ebi-a-GCST90016989	Inverse variance weighted	10	0.0056029	0.164051	0.972755	-0.315938	0.327144	1.00562	0.729105	1.387
	ebi-a-GCST90016989	ebi-a-GCST90001926	CD127 on granulocyte || id:ebi-a-GCST90001926	|| id:ebi-a-GCST90016989	MR Egger	10	-0.107215	0.474205	0.826798	-1.03666	0.822227	0.898332	0.354638	2.27556
	ebi-a-GCST90016989	ebi-a-GCST90001926	CD127 on granulocyte || id:ebi-a-GCST90001926	|| id:ebi-a-GCST90016989	Weighted median	10	0.0734914	0.212739	0.729753	-0.343477	0.490459	1.07626	0.7093	1.63307
	ebi-a-GCST90016989	ebi-a-GCST90001474	Plasmacytoid Dendritic Cell %Dendritic Cell || id:ebi-a-GCST90001474	|| id:ebi-a-GCST90016989	Inverse variance weighted	10	0.0159735	0.148045	0.914078	-0.274195	0.306142	1.0161	0.760184	1.35817
	ebi-a-GCST90016989	ebi-a-GCST90001474	Plasmacytoid Dendritic Cell %Dendritic Cell || id:ebi-a-GCST90001474	|| id:ebi-a-GCST90016989	MR Egger	10	0.113709	0.425299	0.795954	-0.719878	0.947295	1.12043	0.486812	2.57873
	ebi-a-GCST90016989	ebi-a-GCST90001474	Plasmacytoid Dendritic Cell %Dendritic Cell || id:ebi-a-GCST90001474	|| id:ebi-a-GCST90016989	Weighted median	10	0.0487472	0.199127	0.806607	-0.341541	0.439035	1.04995	0.710675	1.55121
	ebi-a-GCST90016989	ebi-a-GCST90002010	HLA DR on monocyte || id:ebi-a-GCST90002010	|| id:ebi-a-GCST90016989	Inverse variance weighted	10	-0.00713274	0.156897	0.96374	-0.314651	0.300386	0.992893	0.730044	1.35038
	ebi-a-GCST90016989	ebi-a-GCST90002010	HLA DR on monocyte || id:ebi-a-GCST90002010	|| id:ebi-a-GCST90016989	MR Egger	10	0.19942	0.471117	0.683233	-0.723969	1.12281	1.22069	0.484824	3.07347
	ebi-a-GCST90016989	ebi-a-GCST90002010	HLA DR on monocyte || id:ebi-a-GCST90002010	|| id:ebi-a-GCST90016989	Weighted median	10	-0.0103239	0.209167	0.960635	-0.42029	0.399643	0.989729	0.656856	1.49129
	ebi-a-GCST90016989	ebi-a-GCST90001542	Effector Memory CD4+ T cell Absolute Count || id:ebi-a-GCST90001542	|| id:ebi-a-GCST90016989	Inverse variance weighted	10	0.431567	0.160289	0.00709345	0.1174	0.745734	1.53967	1.12457	2.10799
	ebi-a-GCST90016989	ebi-a-GCST90001542	Effector Memory CD4+ T cell Absolute Count || id:ebi-a-GCST90001542	|| id:ebi-a-GCST90016989	MR Egger	10	0.847003	0.462272	0.104275	-0.05905	1.75306	2.33265	0.94266	5.77222
	ebi-a-GCST90016989	ebi-a-GCST90001542	Effector Memory CD4+ T cell Absolute Count || id:ebi-a-GCST90001542	|| id:ebi-a-GCST90016989	Weighted median	10	0.509547	0.210778	0.0156292	0.0964226	0.922671	1.66454	1.10122	2.516
	ebi-a-GCST90016989	ebi-a-GCST90001493	Secreting CD4 regulatory T cell %CD4 regulatory T cell || id:ebi-a-GCST90001493	|| id:ebi-a-GCST90016989	Inverse variance weighted	10	0.172876	0.147797	0.242127	-0.116805	0.462557	1.18872	0.889758	1.58813
	ebi-a-GCST90016989	ebi-a-GCST90001493	Secreting CD4 regulatory T cell %CD4 regulatory T cell || id:ebi-a-GCST90001493	|| id:ebi-a-GCST90016989	MR Egger	10	0.161167	0.450681	0.729889	-0.722169	1.0445	1.17488	0.485698	2.84198
	ebi-a-GCST90016989	ebi-a-GCST90001493	Secreting CD4 regulatory T cell %CD4 regulatory T cell || id:ebi-a-GCST90001493	|| id:ebi-a-GCST90016989	Weighted median	10	0.121571	0.185765	0.512832	-0.242528	0.48567	1.12927	0.784642	1.62526
	ebi-a-GCST90016989	ebi-a-GCST90001661	CD28- CD8dim T cell %T cell || id:ebi-a-GCST90001661	|| id:ebi-a-GCST90016989	Inverse variance weighted	10	0.0955839	0.169197	0.572122	-0.236041	0.427209	1.1003	0.789748	1.53297
	ebi-a-GCST90016989	ebi-a-GCST90001661	CD28- CD8dim T cell %T cell || id:ebi-a-GCST90001661	|| id:ebi-a-GCST90016989	MR Egger	10	0.183127	0.514154	0.730922	-0.824614	1.19087	1.20097	0.438404	3.28994
	ebi-a-GCST90016989	ebi-a-GCST90001661	CD28- CD8dim T cell %T cell || id:ebi-a-GCST90001661	|| id:ebi-a-GCST90016989	Weighted median	10	0.00840989	0.222048	0.969788	-0.426805	0.443624	1.00845	0.652591	1.55835
	ebi-a-GCST90016989	ebi-a-GCST90001602	Lymphocyte %leukocyte || id:ebi-a-GCST90001602	|| id:ebi-a-GCST90016989	Inverse variance weighted	10	0.0871827	0.145875	0.550072	-0.198733	0.373098	1.0911	0.819769	1.45223
	ebi-a-GCST90016989	ebi-a-GCST90001602	Lymphocyte %leukocyte || id:ebi-a-GCST90001602	|| id:ebi-a-GCST90016989	MR Egger	10	0.319112	0.418611	0.467752	-0.501365	1.13959	1.37591	0.605703	3.12548
	ebi-a-GCST90016989	ebi-a-GCST90001602	Lymphocyte %leukocyte || id:ebi-a-GCST90001602	|| id:ebi-a-GCST90016989	Weighted median	10	0.0996213	0.192144	0.604129	-0.276981	0.476224	1.10475	0.758069	1.60998
	ebi-a-GCST90016989	ebi-a-GCST90001625	HLA DR+ CD4+ T cell %T cell || id:ebi-a-GCST90001625	|| id:ebi-a-GCST90016989	Inverse variance weighted	10	-0.351817	0.146281	0.0161689	-0.638528	-0.0651067	0.703409	0.528069	0.936967
	ebi-a-GCST90016989	ebi-a-GCST90001625	HLA DR+ CD4+ T cell %T cell || id:ebi-a-GCST90001625	|| id:ebi-a-GCST90016989	MR Egger	10	0.150017	0.403304	0.719576	-0.64046	0.940493	1.16185	0.52705	2.56124
	ebi-a-GCST90016989	ebi-a-GCST90001625	HLA DR+ CD4+ T cell %T cell || id:ebi-a-GCST90001625	|| id:ebi-a-GCST90016989	Weighted median	10	-0.220445	0.176192	0.210873	-0.56578	0.12489	0.802162	0.567917	1.13302
	ebi-a-GCST90016989	ebi-a-GCST90002071	SSC-A on myeloid Dendritic Cell || id:ebi-a-GCST90002071	|| id:ebi-a-GCST90016989	Inverse variance weighted	10	-0.21274	0.179684	0.236425	-0.56492	0.13944	0.808366	0.568405	1.14963
	ebi-a-GCST90016989	ebi-a-GCST90002071	SSC-A on myeloid Dendritic Cell || id:ebi-a-GCST90002071	|| id:ebi-a-GCST90016989	MR Egger	10	0.080829	0.538148	0.884326	-0.973941	1.1356	1.08419	0.377592	3.11304
	ebi-a-GCST90016989	ebi-a-GCST90002071	SSC-A on myeloid Dendritic Cell || id:ebi-a-GCST90002071	|| id:ebi-a-GCST90016989	Weighted median	10	-0.00981042	0.231937	0.966261	-0.464406	0.444786	0.990238	0.628508	1.56016
	ebi-a-GCST90016989	ebi-a-GCST90001435	Plasma Blast-Plasma Cell %lymphocyte || id:ebi-a-GCST90001435	|| id:ebi-a-GCST90016989	Inverse variance weighted	10	-0.0147627	0.144	0.918345	-0.297003	0.267478	0.985346	0.743042	1.30666
	ebi-a-GCST90016989	ebi-a-GCST90001435	Plasma Blast-Plasma Cell %lymphocyte || id:ebi-a-GCST90001435	|| id:ebi-a-GCST90016989	MR Egger	10	-0.273871	0.412933	0.525826	-1.08322	0.535478	0.76043	0.338504	1.70826
	ebi-a-GCST90016989	ebi-a-GCST90001435	Plasma Blast-Plasma Cell %lymphocyte || id:ebi-a-GCST90001435	|| id:ebi-a-GCST90016989	Weighted median	10	-0.0482829	0.17904	0.787409	-0.399201	0.302635	0.952864	0.670856	1.35342
	ebi-a-GCST90016989	ebi-a-GCST90001499	Activated & resting CD4 regulatory T cell %CD4 regulatory T cell || id:ebi-a-GCST90001499	|| id:ebi-a-GCST90016989	Inverse variance weighted	10	-0.164512	0.145354	0.257718	-0.449406	0.120382	0.848308	0.638007	1.12793
	ebi-a-GCST90016989	ebi-a-GCST90001499	Activated & resting CD4 regulatory T cell %CD4 regulatory T cell || id:ebi-a-GCST90001499	|| id:ebi-a-GCST90016989	MR Egger	10	-0.185416	0.443173	0.686673	-1.05404	0.683204	0.830758	0.348528	1.98021
	ebi-a-GCST90016989	ebi-a-GCST90001499	Activated & resting CD4 regulatory T cell %CD4 regulatory T cell || id:ebi-a-GCST90001499	|| id:ebi-a-GCST90016989	Weighted median	10	-0.133091	0.194902	0.494696	-0.515099	0.248918	0.875386	0.597441	1.28264
	ebi-a-GCST90016989	ebi-a-GCST90001663	CD28- CD8dim T cell Absolute Count || id:ebi-a-GCST90001663	|| id:ebi-a-GCST90016989	Inverse variance weighted	10	0.164416	0.157902	0.297759	-0.145072	0.473903	1.1787	0.86496	1.60625
	ebi-a-GCST90016989	ebi-a-GCST90001663	CD28- CD8dim T cell Absolute Count || id:ebi-a-GCST90001663	|| id:ebi-a-GCST90016989	MR Egger	10	0.18534	0.48026	0.70962	-0.75597	1.12665	1.20363	0.469555	3.0853
	ebi-a-GCST90016989	ebi-a-GCST90001663	CD28- CD8dim T cell Absolute Count || id:ebi-a-GCST90001663	|| id:ebi-a-GCST90016989	Weighted median	10	0.0805572	0.208109	0.698688	-0.327336	0.48845	1.08389	0.720842	1.62979
	ebi-a-GCST90016989	ebi-a-GCST90001501	Activated & secreting CD4 regulatory T cell Absolute Count || id:ebi-a-GCST90001501	|| id:ebi-a-GCST90016989	Inverse variance weighted	10	0.100933	0.153089	0.509695	-0.199121	0.400987	1.1062	0.819451	1.4933
	ebi-a-GCST90016989	ebi-a-GCST90001501	Activated & secreting CD4 regulatory T cell Absolute Count || id:ebi-a-GCST90001501	|| id:ebi-a-GCST90016989	MR Egger	10	0.61437	0.439782	0.19995	-0.247603	1.47634	1.84849	0.78067	4.37691
	ebi-a-GCST90016989	ebi-a-GCST90001501	Activated & secreting CD4 regulatory T cell Absolute Count || id:ebi-a-GCST90001501	|| id:ebi-a-GCST90016989	Weighted median	10	0.147177	0.199534	0.460757	-0.243911	0.538264	1.15856	0.783558	1.71303
	ebi-a-GCST90016989	ebi-a-GCST90001407	Memory B cell Absolute Count || id:ebi-a-GCST90001407	|| id:ebi-a-GCST90016989	Inverse variance weighted	10	0.0556382	0.171271	0.745291	-0.280054	0.39133	1.05722	0.755743	1.47895
	ebi-a-GCST90016989	ebi-a-GCST90001407	Memory B cell Absolute Count || id:ebi-a-GCST90001407	|| id:ebi-a-GCST90016989	MR Egger	10	0.449297	0.500839	0.395864	-0.532347	1.43094	1.56721	0.587225	4.18264
	ebi-a-GCST90016989	ebi-a-GCST90001407	Memory B cell Absolute Count || id:ebi-a-GCST90001407	|| id:ebi-a-GCST90016989	Weighted median	10	0.0546756	0.20921	0.793828	-0.355376	0.464727	1.0562	0.70091	1.59158
	ebi-a-GCST90016989	ebi-a-GCST90001975	FSC-A on HLA DR+ T cell || id:ebi-a-GCST90001975	|| id:ebi-a-GCST90016989	Inverse variance weighted	10	0.127434	0.153879	0.407588	-0.174169	0.429037	1.13591	0.840155	1.53578
	ebi-a-GCST90016989	ebi-a-GCST90001975	FSC-A on HLA DR+ T cell || id:ebi-a-GCST90001975	|| id:ebi-a-GCST90016989	MR Egger	10	0.377744	0.441587	0.417198	-0.487766	1.24325	1.45899	0.613997	3.46688
	ebi-a-GCST90016989	ebi-a-GCST90001975	FSC-A on HLA DR+ T cell || id:ebi-a-GCST90001975	|| id:ebi-a-GCST90016989	Weighted median	10	0.119048	0.194275	0.540022	-0.26173	0.499826	1.12642	0.769718	1.64843
	ebi-a-GCST90016989	ebi-a-GCST90001482	Resting CD4 regulatory T cell %CD4+ T cell || id:ebi-a-GCST90001482	|| id:ebi-a-GCST90016989	Inverse variance weighted	10	-0.254402	0.150841	0.0916883	-0.550051	0.0412463	0.77538	0.57692	1.04211
	ebi-a-GCST90016989	ebi-a-GCST90001482	Resting CD4 regulatory T cell %CD4+ T cell || id:ebi-a-GCST90001482	|| id:ebi-a-GCST90016989	MR Egger	10	-0.288093	0.459821	0.548422	-1.18934	0.613155	0.749692	0.304422	1.84625
	ebi-a-GCST90016989	ebi-a-GCST90001482	Resting CD4 regulatory T cell %CD4+ T cell || id:ebi-a-GCST90001482	|| id:ebi-a-GCST90016989	Weighted median	10	-0.0840025	0.199541	0.673771	-0.475104	0.307099	0.919429	0.621821	1.35947
genus Eubacterium ruminantium group	ebi-a-GCST90017004	ebi-a-GCST90001991	HLA DR on CD14+ monocyte || id:ebi-a-GCST90001991	|| id:ebi-a-GCST90017004	Inverse variance weighted	18	-0.029681	0.0781005	0.703919	-0.182758	0.123396	0.970755	0.83297	1.13133
	ebi-a-GCST90017004	ebi-a-GCST90001991	HLA DR on CD14+ monocyte || id:ebi-a-GCST90001991	|| id:ebi-a-GCST90017004	MR Egger	18	-0.0333504	0.30296	0.913713	-0.627152	0.560451	0.9672	0.534111	1.75146
	ebi-a-GCST90017004	ebi-a-GCST90001991	HLA DR on CD14+ monocyte || id:ebi-a-GCST90001991	|| id:ebi-a-GCST90017004	Weighted median	18	-0.0460452	0.110262	0.67624	-0.262158	0.170068	0.954999	0.769389	1.18539
	ebi-a-GCST90017004	ebi-a-GCST90001988	HLA DR on CD14+ CD16- monocyte || id:ebi-a-GCST90001988	|| id:ebi-a-GCST90017004	Inverse variance weighted	18	-0.0289018	0.0779493	0.710803	-0.181682	0.123879	0.971512	0.833866	1.13188
	ebi-a-GCST90017004	ebi-a-GCST90001988	HLA DR on CD14+ CD16- monocyte || id:ebi-a-GCST90001988	|| id:ebi-a-GCST90017004	MR Egger	18	-0.00605509	0.306055	0.98446	-0.605923	0.593813	0.993963	0.545571	1.81088
	ebi-a-GCST90017004	ebi-a-GCST90001988	HLA DR on CD14+ CD16- monocyte || id:ebi-a-GCST90001988	|| id:ebi-a-GCST90017004	Weighted median	18	-0.0527823	0.109504	0.629797	-0.26741	0.161845	0.948586	0.765359	1.17568
	ebi-a-GCST90017004	ebi-a-GCST90002106	HLA DR on Dendritic Cell || id:ebi-a-GCST90002106	|| id:ebi-a-GCST90017004	Inverse variance weighted	18	0.0512418	0.0856723	0.549764	-0.116676	0.219159	1.05258	0.889874	1.24503
	ebi-a-GCST90017004	ebi-a-GCST90002106	HLA DR on Dendritic Cell || id:ebi-a-GCST90002106	|| id:ebi-a-GCST90017004	MR Egger	18	0.294693	0.329664	0.384615	-0.351449	0.940835	1.34271	0.703668	2.56212
	ebi-a-GCST90017004	ebi-a-GCST90002106	HLA DR on Dendritic Cell || id:ebi-a-GCST90002106	|| id:ebi-a-GCST90017004	Weighted median	18	0.132371	0.117259	0.258949	-0.0974563	0.362198	1.14153	0.907142	1.43648
	ebi-a-GCST90017004	ebi-a-GCST90002105	HLA DR on plasmacytoid Dendritic Cell || id:ebi-a-GCST90002105	|| id:ebi-a-GCST90017004	Inverse variance weighted	18	0.000266868	0.0838767	0.997461	-0.164131	0.164665	1.00027	0.84863	1.179
	ebi-a-GCST90017004	ebi-a-GCST90002105	HLA DR on plasmacytoid Dendritic Cell || id:ebi-a-GCST90002105	|| id:ebi-a-GCST90017004	MR Egger	18	0.131685	0.323784	0.689612	-0.502931	0.7663	1.14075	0.604755	2.15179
	ebi-a-GCST90017004	ebi-a-GCST90002105	HLA DR on plasmacytoid Dendritic Cell || id:ebi-a-GCST90002105	|| id:ebi-a-GCST90017004	Weighted median	18	0.0826384	0.116274	0.477258	-0.145259	0.310536	1.08615	0.864798	1.36416
	ebi-a-GCST90017004	ebi-a-GCST90001779	CD25 on IgD+ CD24- B cell || id:ebi-a-GCST90001779	|| id:ebi-a-GCST90017004	Inverse variance weighted	18	0.156342	0.0769642	0.0422185	0.00549213	0.307192	1.16923	1.00551	1.3596
	ebi-a-GCST90017004	ebi-a-GCST90001779	CD25 on IgD+ CD24- B cell || id:ebi-a-GCST90001779	|| id:ebi-a-GCST90017004	MR Egger	18	0.436614	0.298558	0.162994	-0.14856	1.02179	1.54746	0.861948	2.77816
	ebi-a-GCST90017004	ebi-a-GCST90001779	CD25 on IgD+ CD24- B cell || id:ebi-a-GCST90001779	|| id:ebi-a-GCST90017004	Weighted median	18	0.105424	0.105541	0.317847	-0.101436	0.312284	1.11118	0.903539	1.36654
	ebi-a-GCST90017004	ebi-a-GCST90001967	FSC-A on CD14+ monocyte || id:ebi-a-GCST90001967	|| id:ebi-a-GCST90017004	Inverse variance weighted	18	0.036523	0.0833841	0.661379	-0.12691	0.199956	1.0372	0.880813	1.22135
	ebi-a-GCST90017004	ebi-a-GCST90001967	FSC-A on CD14+ monocyte || id:ebi-a-GCST90001967	|| id:ebi-a-GCST90017004	MR Egger	18	-0.126211	0.321406	0.699736	-0.756167	0.503745	0.881429	0.469462	1.65491
	ebi-a-GCST90017004	ebi-a-GCST90001967	FSC-A on CD14+ monocyte || id:ebi-a-GCST90001967	|| id:ebi-a-GCST90017004	Weighted median	18	0.0522096	0.110144	0.635491	-0.163672	0.268092	1.0536	0.84902	1.30747
	ebi-a-GCST90017004	ebi-a-GCST90001402	Switched memory B cell %B cell || id:ebi-a-GCST90001402	|| id:ebi-a-GCST90017004	Inverse variance weighted	18	0.164814	0.0777603	0.0340467	0.0124042	0.317224	1.17917	1.01248	1.37331
	ebi-a-GCST90017004	ebi-a-GCST90001402	Switched memory B cell %B cell || id:ebi-a-GCST90001402	|| id:ebi-a-GCST90017004	MR Egger	18	0.339059	0.303366	0.280216	-0.255538	0.933656	1.40363	0.774499	2.54379
	ebi-a-GCST90017004	ebi-a-GCST90001402	Switched memory B cell %B cell || id:ebi-a-GCST90001402	|| id:ebi-a-GCST90017004	Weighted median	18	0.0595316	0.108275	0.582445	-0.152688	0.271751	1.06134	0.858398	1.31226
	ebi-a-GCST90017004	ebi-a-GCST90001502	Activated & secreting CD4 regulatory T cell %CD4 regulatory T cell || id:ebi-a-GCST90001502	|| id:ebi-a-GCST90017004	Inverse variance weighted	18	-0.149744	0.0765752	0.0505228	-0.299831	0.000343776	0.860929	0.740943	1.00034
	ebi-a-GCST90017004	ebi-a-GCST90001502	Activated & secreting CD4 regulatory T cell %CD4 regulatory T cell || id:ebi-a-GCST90001502	|| id:ebi-a-GCST90017004	MR Egger	18	0.00191428	0.301522	0.995013	-0.58907	0.592898	1.00192	0.554843	1.80922
	ebi-a-GCST90017004	ebi-a-GCST90001502	Activated & secreting CD4 regulatory T cell %CD4 regulatory T cell || id:ebi-a-GCST90001502	|| id:ebi-a-GCST90017004	Weighted median	18	-0.128933	0.100283	0.198553	-0.325488	0.0676226	0.879033	0.722175	1.06996
	ebi-a-GCST90017004	ebi-a-GCST90002108	HLA DR on CD33+ HLA DR+ CD14- || id:ebi-a-GCST90002108	|| id:ebi-a-GCST90017004	Inverse variance weighted	18	0.034794	0.118024	0.768144	-0.196534	0.266122	1.03541	0.821574	1.30489
	ebi-a-GCST90017004	ebi-a-GCST90002108	HLA DR on CD33+ HLA DR+ CD14- || id:ebi-a-GCST90002108	|| id:ebi-a-GCST90017004	MR Egger	18	0.445325	0.462026	0.349462	-0.460245	1.3509	1.561	0.631129	3.86088
	ebi-a-GCST90017004	ebi-a-GCST90002108	HLA DR on CD33+ HLA DR+ CD14- || id:ebi-a-GCST90002108	|| id:ebi-a-GCST90017004	Weighted median	18	-0.0231117	0.165475	0.888922	-0.347442	0.301218	0.977153	0.706493	1.3515
	ebi-a-GCST90017004	ebi-a-GCST90001879	HVEM on Terminally Differentiated CD4+ T cell || id:ebi-a-GCST90001879	|| id:ebi-a-GCST90017004	Inverse variance weighted	18	-0.0950518	0.125958	0.450472	-0.34193	0.151827	0.909326	0.710398	1.16396
	ebi-a-GCST90017004	ebi-a-GCST90001879	HVEM on Terminally Differentiated CD4+ T cell || id:ebi-a-GCST90001879	|| id:ebi-a-GCST90017004	MR Egger	18	0.120828	0.485717	0.80671	-0.831178	1.07283	1.12843	0.435536	2.92365
	ebi-a-GCST90017004	ebi-a-GCST90001879	HVEM on Terminally Differentiated CD4+ T cell || id:ebi-a-GCST90001879	|| id:ebi-a-GCST90017004	Weighted median	18	-0.118527	0.166977	0.477804	-0.445802	0.208748	0.888228	0.64031	1.23214
	ebi-a-GCST90017004	ebi-a-GCST90002001	CD64 on CD14- CD16- || id:ebi-a-GCST90002001	|| id:ebi-a-GCST90017004	Inverse variance weighted	18	0.142369	0.0752387	0.05846	-0.00509872	0.289837	1.153	0.994914	1.33621
	ebi-a-GCST90017004	ebi-a-GCST90002001	CD64 on CD14- CD16- || id:ebi-a-GCST90002001	|| id:ebi-a-GCST90017004	MR Egger	18	0.290742	0.294507	0.338231	-0.286491	0.867975	1.33742	0.750894	2.38208
	ebi-a-GCST90017004	ebi-a-GCST90002001	CD64 on CD14- CD16- || id:ebi-a-GCST90002001	|| id:ebi-a-GCST90017004	Weighted median	18	0.115248	0.106289	0.278237	-0.0930785	0.323574	1.12215	0.911122	1.38206
	ebi-a-GCST90017004	ebi-a-GCST90001871	HVEM on T cell || id:ebi-a-GCST90001871	|| id:ebi-a-GCST90017004	Inverse variance weighted	18	-0.0805838	0.141562	0.569189	-0.358046	0.196879	0.922578	0.699041	1.2176
	ebi-a-GCST90017004	ebi-a-GCST90001871	HVEM on T cell || id:ebi-a-GCST90001871	|| id:ebi-a-GCST90017004	MR Egger	18	-0.405446	0.555925	0.476349	-1.49506	0.684166	0.666679	0.224236	1.98212
	ebi-a-GCST90017004	ebi-a-GCST90001871	HVEM on T cell || id:ebi-a-GCST90001871	|| id:ebi-a-GCST90017004	Weighted median	18	-0.0874785	0.171912	0.610853	-0.424426	0.249469	0.916239	0.654145	1.28334
	ebi-a-GCST90017004	ebi-a-GCST90001423	CD20- CD38- B cell Absolute Count || id:ebi-a-GCST90001423	|| id:ebi-a-GCST90017004	Inverse variance weighted	18	0.00499158	0.0809812	0.95085	-0.153731	0.163715	1.005	0.857502	1.17788
	ebi-a-GCST90017004	ebi-a-GCST90001423	CD20- CD38- B cell Absolute Count || id:ebi-a-GCST90001423	|| id:ebi-a-GCST90017004	MR Egger	18	0.295391	0.315265	0.362707	-0.322529	0.913311	1.34365	0.724315	2.49256
	ebi-a-GCST90017004	ebi-a-GCST90001423	CD20- CD38- B cell Absolute Count || id:ebi-a-GCST90001423	|| id:ebi-a-GCST90017004	Weighted median	18	0.0235632	0.109848	0.830152	-0.19174	0.238866	1.02384	0.825522	1.26981
	ebi-a-GCST90017004	ebi-a-GCST90001492	Secreting CD4 regulatory T cell Absolute Count || id:ebi-a-GCST90001492	|| id:ebi-a-GCST90017004	Inverse variance weighted	18	-0.0764538	0.0800105	0.339301	-0.233274	0.0803668	0.926396	0.791936	1.08368
	ebi-a-GCST90017004	ebi-a-GCST90001492	Secreting CD4 regulatory T cell Absolute Count || id:ebi-a-GCST90001492	|| id:ebi-a-GCST90017004	MR Egger	18	-0.0403638	0.308327	0.897476	-0.644684	0.563956	0.96044	0.524828	1.75761
	ebi-a-GCST90017004	ebi-a-GCST90001492	Secreting CD4 regulatory T cell Absolute Count || id:ebi-a-GCST90001492	|| id:ebi-a-GCST90017004	Weighted median	18	-0.114348	0.109437	0.296083	-0.328844	0.100149	0.891948	0.719755	1.10534
	ebi-a-GCST90017004	ebi-a-GCST90001519	CD33+ HLA DR+ CD14- %CD33+ HLA DR+ || id:ebi-a-GCST90001519	|| id:ebi-a-GCST90017004	Inverse variance weighted	18	-0.118137	0.104433	0.257959	-0.322826	0.0865512	0.888574	0.7241	1.09041
	ebi-a-GCST90017004	ebi-a-GCST90001519	CD33+ HLA DR+ CD14- %CD33+ HLA DR+ || id:ebi-a-GCST90001519	|| id:ebi-a-GCST90017004	MR Egger	18	-0.224505	0.408399	0.590104	-1.02497	0.575958	0.798912	0.358808	1.77883
	ebi-a-GCST90017004	ebi-a-GCST90001519	CD33+ HLA DR+ CD14- %CD33+ HLA DR+ || id:ebi-a-GCST90001519	|| id:ebi-a-GCST90017004	Weighted median	18	-0.166527	0.143936	0.247294	-0.448642	0.115589	0.8466	0.638495	1.12253
	ebi-a-GCST90017004	ebi-a-GCST90001596	CD8dim T cell Absolute Count || id:ebi-a-GCST90001596	|| id:ebi-a-GCST90017004	Inverse variance weighted	18	-0.1019	0.0745697	0.171781	-0.248056	0.0442568	0.90312	0.780316	1.04525
	ebi-a-GCST90017004	ebi-a-GCST90001596	CD8dim T cell Absolute Count || id:ebi-a-GCST90001596	|| id:ebi-a-GCST90017004	MR Egger	18	-0.383897	0.287944	0.201128	-0.948267	0.180473	0.681202	0.387412	1.19778
	ebi-a-GCST90017004	ebi-a-GCST90001596	CD8dim T cell Absolute Count || id:ebi-a-GCST90001596	|| id:ebi-a-GCST90017004	Weighted median	18	-0.11532	0.100182	0.24969	-0.311676	0.0810369	0.891081	0.732219	1.08441
	ebi-a-GCST90017004	ebi-a-GCST90002112	HLA DR on CD33- HLA DR+ || id:ebi-a-GCST90002112	|| id:ebi-a-GCST90017004	Inverse variance weighted	18	-0.0811935	0.122824	0.508578	-0.321929	0.159542	0.922015	0.724749	1.17297
	ebi-a-GCST90017004	ebi-a-GCST90002112	HLA DR on CD33- HLA DR+ || id:ebi-a-GCST90002112	|| id:ebi-a-GCST90017004	MR Egger	18	-0.719385	0.464094	0.140674	-1.62901	0.19024	0.487052	0.196124	1.20954
	ebi-a-GCST90017004	ebi-a-GCST90002112	HLA DR on CD33- HLA DR+ || id:ebi-a-GCST90002112	|| id:ebi-a-GCST90017004	Weighted median	18	-0.0923022	0.162523	0.570081	-0.410848	0.226243	0.91183	0.663088	1.25388
	ebi-a-GCST90017004	ebi-a-GCST90001985	CD40 on monocytes || id:ebi-a-GCST90001985	|| id:ebi-a-GCST90017004	Inverse variance weighted	18	-0.0867196	0.077755	0.264725	-0.239119	0.0656802	0.916934	0.787321	1.06789
	ebi-a-GCST90017004	ebi-a-GCST90001985	CD40 on monocytes || id:ebi-a-GCST90001985	|| id:ebi-a-GCST90017004	MR Egger	18	-0.120023	0.301857	0.696167	-0.711662	0.471616	0.8869	0.490828	1.60258
	ebi-a-GCST90017004	ebi-a-GCST90001985	CD40 on monocytes || id:ebi-a-GCST90001985	|| id:ebi-a-GCST90017004	Weighted median	18	-0.0483252	0.103351	0.640082	-0.250893	0.154242	0.952824	0.778106	1.16677
	ebi-a-GCST90017004	ebi-a-GCST90001665	CD28+ CD45RA+ CD8dim T cell %CD8dim T cell || id:ebi-a-GCST90001665	|| id:ebi-a-GCST90017004	Inverse variance weighted	18	-0.00227077	0.07649	0.976317	-0.152191	0.14765	0.997732	0.858824	1.15911
	ebi-a-GCST90017004	ebi-a-GCST90001665	CD28+ CD45RA+ CD8dim T cell %CD8dim T cell || id:ebi-a-GCST90001665	|| id:ebi-a-GCST90017004	MR Egger	18	-0.16462	0.295186	0.58478	-0.743186	0.413945	0.848216	0.475596	1.51277
	ebi-a-GCST90017004	ebi-a-GCST90001665	CD28+ CD45RA+ CD8dim T cell %CD8dim T cell || id:ebi-a-GCST90001665	|| id:ebi-a-GCST90017004	Weighted median	18	0.0259386	0.105842	0.806403	-0.181512	0.233389	1.02628	0.834008	1.26287
	ebi-a-GCST90017004	ebi-a-GCST90001555	Effector Memory CD8+ T cell %CD8+ T cell || id:ebi-a-GCST90001555	|| id:ebi-a-GCST90017004	Inverse variance weighted	18	-0.0401887	0.0820044	0.624077	-0.200917	0.12054	0.960608	0.81798	1.12811
	ebi-a-GCST90017004	ebi-a-GCST90001555	Effector Memory CD8+ T cell %CD8+ T cell || id:ebi-a-GCST90001555	|| id:ebi-a-GCST90017004	MR Egger	18	0.0146335	0.325743	0.964724	-0.623823	0.65309	1.01474	0.535892	1.92147
	ebi-a-GCST90017004	ebi-a-GCST90001555	Effector Memory CD8+ T cell %CD8+ T cell || id:ebi-a-GCST90001555	|| id:ebi-a-GCST90017004	Weighted median	18	-0.0285852	0.100988	0.777135	-0.226522	0.169352	0.97182	0.797302	1.18454
	ebi-a-GCST90017004	ebi-a-GCST90001405	Plasma Blast-Plasma Cell Absolute Count || id:ebi-a-GCST90001405	|| id:ebi-a-GCST90017004	Inverse variance weighted	18	-0.0844081	0.0907503	0.352312	-0.262279	0.0934625	0.919056	0.769297	1.09797
	ebi-a-GCST90017004	ebi-a-GCST90001405	Plasma Blast-Plasma Cell Absolute Count || id:ebi-a-GCST90001405	|| id:ebi-a-GCST90017004	MR Egger	18	-0.357774	0.356237	0.330174	-1.056	0.34045	0.699231	0.347845	1.40558
	ebi-a-GCST90017004	ebi-a-GCST90001405	Plasma Blast-Plasma Cell Absolute Count || id:ebi-a-GCST90001405	|| id:ebi-a-GCST90017004	Weighted median	18	-0.128855	0.107451	0.230449	-0.339458	0.081748	0.879101	0.712156	1.08518
	ebi-a-GCST90017004	ebi-a-GCST90001874	HVEM on Terminally Differentiated CD8+ T cell || id:ebi-a-GCST90001874	|| id:ebi-a-GCST90017004	Inverse variance weighted	18	0.0381387	0.136952	0.780642	-0.230286	0.306564	1.03888	0.794306	1.35875
	ebi-a-GCST90017004	ebi-a-GCST90001874	HVEM on Terminally Differentiated CD8+ T cell || id:ebi-a-GCST90001874	|| id:ebi-a-GCST90017004	MR Egger	18	-0.699533	0.510132	0.189216	-1.69939	0.300326	0.496817	0.182795	1.3503
	ebi-a-GCST90017004	ebi-a-GCST90001874	HVEM on Terminally Differentiated CD8+ T cell || id:ebi-a-GCST90001874	|| id:ebi-a-GCST90017004	Weighted median	18	-0.103384	0.173034	0.550187	-0.442531	0.235762	0.90178	0.642408	1.26587
	ebi-a-GCST90017004	ebi-a-GCST90001926	CD127 on granulocyte || id:ebi-a-GCST90001926	|| id:ebi-a-GCST90017004	Inverse variance weighted	18	0.00581038	0.0860217	0.946148	-0.162792	0.174413	1.00583	0.849768	1.19055
	ebi-a-GCST90017004	ebi-a-GCST90001926	CD127 on granulocyte || id:ebi-a-GCST90001926	|| id:ebi-a-GCST90017004	MR Egger	18	0.447745	0.331005	0.194965	-0.201026	1.09652	1.56478	0.817891	2.99372
	ebi-a-GCST90017004	ebi-a-GCST90001926	CD127 on granulocyte || id:ebi-a-GCST90001926	|| id:ebi-a-GCST90017004	Weighted median	18	-0.0666919	0.114848	0.561446	-0.291795	0.158411	0.935483	0.746922	1.17165
	ebi-a-GCST90017004	ebi-a-GCST90001474	Plasmacytoid Dendritic Cell %Dendritic Cell || id:ebi-a-GCST90001474	|| id:ebi-a-GCST90017004	Inverse variance weighted	18	0.0195004	0.100778	0.846569	-0.178025	0.217026	1.01969	0.836921	1.24238
	ebi-a-GCST90017004	ebi-a-GCST90001474	Plasmacytoid Dendritic Cell %Dendritic Cell || id:ebi-a-GCST90001474	|| id:ebi-a-GCST90017004	MR Egger	18	-0.0664423	0.399838	0.870102	-0.850124	0.71724	0.935717	0.427362	2.04877
	ebi-a-GCST90017004	ebi-a-GCST90001474	Plasmacytoid Dendritic Cell %Dendritic Cell || id:ebi-a-GCST90001474	|| id:ebi-a-GCST90017004	Weighted median	18	0.00756644	0.116925	0.948403	-0.221607	0.23674	1.0076	0.80123	1.26711
	ebi-a-GCST90017004	ebi-a-GCST90002010	HLA DR on monocyte || id:ebi-a-GCST90002010	|| id:ebi-a-GCST90017004	Inverse variance weighted	18	-0.012644	0.0778874	0.871041	-0.165303	0.140015	0.987436	0.847637	1.15029
	ebi-a-GCST90017004	ebi-a-GCST90002010	HLA DR on monocyte || id:ebi-a-GCST90002010	|| id:ebi-a-GCST90017004	MR Egger	18	0.0822514	0.302207	0.788973	-0.510074	0.674577	1.08573	0.600451	1.9632
	ebi-a-GCST90017004	ebi-a-GCST90002010	HLA DR on monocyte || id:ebi-a-GCST90002010	|| id:ebi-a-GCST90017004	Weighted median	18	0.0155357	0.104123	0.881392	-0.188546	0.219617	1.01566	0.828163	1.2456
	ebi-a-GCST90017004	ebi-a-GCST90001542	Effector Memory CD4+ T cell Absolute Count || id:ebi-a-GCST90001542	|| id:ebi-a-GCST90017004	Inverse variance weighted	18	-0.00431664	0.088236	0.960982	-0.177259	0.168626	0.995693	0.837563	1.18368
	ebi-a-GCST90017004	ebi-a-GCST90001542	Effector Memory CD4+ T cell Absolute Count || id:ebi-a-GCST90001542	|| id:ebi-a-GCST90017004	MR Egger	18	0.336806	0.339211	0.335533	-0.328047	1.00166	1.40047	0.720329	2.72279
	ebi-a-GCST90017004	ebi-a-GCST90001542	Effector Memory CD4+ T cell Absolute Count || id:ebi-a-GCST90001542	|| id:ebi-a-GCST90017004	Weighted median	18	0.0639436	0.110038	0.56117	-0.151731	0.279618	1.06603	0.85922	1.32262
	ebi-a-GCST90017004	ebi-a-GCST90001493	Secreting CD4 regulatory T cell %CD4 regulatory T cell || id:ebi-a-GCST90001493	|| id:ebi-a-GCST90017004	Inverse variance weighted	18	-0.16246	0.0774633	0.0359707	-0.314289	-0.0106325	0.85005	0.730308	0.989424
	ebi-a-GCST90017004	ebi-a-GCST90001493	Secreting CD4 regulatory T cell %CD4 regulatory T cell || id:ebi-a-GCST90001493	|| id:ebi-a-GCST90017004	MR Egger	18	-0.25715	0.306736	0.414187	-0.858352	0.344052	0.773252	0.42386	1.41065
	ebi-a-GCST90017004	ebi-a-GCST90001493	Secreting CD4 regulatory T cell %CD4 regulatory T cell || id:ebi-a-GCST90001493	|| id:ebi-a-GCST90017004	Weighted median	18	-0.0792645	0.104134	0.44655	-0.283367	0.124838	0.923796	0.753244	1.13296
	ebi-a-GCST90017004	ebi-a-GCST90001661	CD28- CD8dim T cell %T cell || id:ebi-a-GCST90001661	|| id:ebi-a-GCST90017004	Inverse variance weighted	18	-0.00859127	0.082074	0.916632	-0.169456	0.152274	0.991446	0.844124	1.16448
	ebi-a-GCST90017004	ebi-a-GCST90001661	CD28- CD8dim T cell %T cell || id:ebi-a-GCST90001661	|| id:ebi-a-GCST90017004	MR Egger	18	0.313775	0.315754	0.335146	-0.305103	0.932653	1.36858	0.737047	2.54124
	ebi-a-GCST90017004	ebi-a-GCST90001661	CD28- CD8dim T cell %T cell || id:ebi-a-GCST90001661	|| id:ebi-a-GCST90017004	Weighted median	18	0.0328079	0.112171	0.769918	-0.187046	0.252662	1.03335	0.829405	1.28745
	ebi-a-GCST90017004	ebi-a-GCST90001602	Lymphocyte %leukocyte || id:ebi-a-GCST90001602	|| id:ebi-a-GCST90017004	Inverse variance weighted	18	-0.0501994	0.0838003	0.549149	-0.214448	0.114049	0.95104	0.806987	1.12081
	ebi-a-GCST90017004	ebi-a-GCST90001602	Lymphocyte %leukocyte || id:ebi-a-GCST90001602	|| id:ebi-a-GCST90017004	MR Egger	18	0.0285857	0.332579	0.932571	-0.623269	0.68044	1.029	0.536189	1.97475
	ebi-a-GCST90017004	ebi-a-GCST90001602	Lymphocyte %leukocyte || id:ebi-a-GCST90001602	|| id:ebi-a-GCST90017004	Weighted median	18	-0.0294015	0.108817	0.787013	-0.242683	0.18388	0.971027	0.78452	1.20187
	ebi-a-GCST90017004	ebi-a-GCST90001625	HLA DR+ CD4+ T cell %T cell || id:ebi-a-GCST90001625	|| id:ebi-a-GCST90017004	Inverse variance weighted	18	0.0448848	0.087388	0.607513	-0.126396	0.216165	1.04591	0.881266	1.24131
	ebi-a-GCST90017004	ebi-a-GCST90001625	HLA DR+ CD4+ T cell %T cell || id:ebi-a-GCST90001625	|| id:ebi-a-GCST90017004	MR Egger	18	0.643982	0.311342	0.0551622	0.0337526	1.25421	1.90405	1.03433	3.50507
	ebi-a-GCST90017004	ebi-a-GCST90001625	HLA DR+ CD4+ T cell %T cell || id:ebi-a-GCST90001625	|| id:ebi-a-GCST90017004	Weighted median	18	0.0795953	0.100393	0.42787	-0.117174	0.276365	1.08285	0.88943	1.31833
	ebi-a-GCST90017004	ebi-a-GCST90002071	SSC-A on myeloid Dendritic Cell || id:ebi-a-GCST90002071	|| id:ebi-a-GCST90017004	Inverse variance weighted	18	0.0546884	0.110594	0.620955	-0.162076	0.271453	1.05621	0.850377	1.31187
	ebi-a-GCST90017004	ebi-a-GCST90002071	SSC-A on myeloid Dendritic Cell || id:ebi-a-GCST90002071	|| id:ebi-a-GCST90017004	MR Egger	18	0.438283	0.427716	0.320746	-0.400041	1.27661	1.55004	0.670293	3.58445
	ebi-a-GCST90017004	ebi-a-GCST90002071	SSC-A on myeloid Dendritic Cell || id:ebi-a-GCST90002071	|| id:ebi-a-GCST90017004	Weighted median	18	0.104124	0.126151	0.40915	-0.143133	0.351381	1.10974	0.866639	1.42103
	ebi-a-GCST90017004	ebi-a-GCST90001435	Plasma Blast-Plasma Cell %lymphocyte || id:ebi-a-GCST90001435	|| id:ebi-a-GCST90017004	Inverse variance weighted	18	-0.0465601	0.0858943	0.587775	-0.214913	0.121793	0.954507	0.806612	1.12952
	ebi-a-GCST90017004	ebi-a-GCST90001435	Plasma Blast-Plasma Cell %lymphocyte || id:ebi-a-GCST90001435	|| id:ebi-a-GCST90017004	MR Egger	18	-0.440747	0.328141	0.197962	-1.0839	0.20241	0.643555	0.338272	1.22435
	ebi-a-GCST90017004	ebi-a-GCST90001435	Plasma Blast-Plasma Cell %lymphocyte || id:ebi-a-GCST90001435	|| id:ebi-a-GCST90017004	Weighted median	18	-0.0308839	0.113271	0.785118	-0.252894	0.191126	0.969588	0.77655	1.21061
	ebi-a-GCST90017004	ebi-a-GCST90001499	Activated & resting CD4 regulatory T cell %CD4 regulatory T cell || id:ebi-a-GCST90001499	|| id:ebi-a-GCST90017004	Inverse variance weighted	18	0.158273	0.0777002	0.0416527	0.00598087	0.310566	1.17149	1.006	1.3642
	ebi-a-GCST90017004	ebi-a-GCST90001499	Activated & resting CD4 regulatory T cell %CD4 regulatory T cell || id:ebi-a-GCST90001499	|| id:ebi-a-GCST90017004	MR Egger	18	0.251239	0.307707	0.426212	-0.351868	0.854345	1.28562	0.703373	2.34984
	ebi-a-GCST90017004	ebi-a-GCST90001499	Activated & resting CD4 regulatory T cell %CD4 regulatory T cell || id:ebi-a-GCST90001499	|| id:ebi-a-GCST90017004	Weighted median	18	0.074004	0.104034	0.476871	-0.129902	0.277911	1.07681	0.878181	1.32037
	ebi-a-GCST90017004	ebi-a-GCST90001663	CD28- CD8dim T cell Absolute Count || id:ebi-a-GCST90001663	|| id:ebi-a-GCST90017004	Inverse variance weighted	18	0.00741953	0.0793483	0.925502	-0.148103	0.162942	1.00745	0.862342	1.17697
	ebi-a-GCST90017004	ebi-a-GCST90001663	CD28- CD8dim T cell Absolute Count || id:ebi-a-GCST90001663	|| id:ebi-a-GCST90017004	MR Egger	18	0.334391	0.306252	0.291054	-0.265863	0.934646	1.39709	0.766544	2.54631
	ebi-a-GCST90017004	ebi-a-GCST90001663	CD28- CD8dim T cell Absolute Count || id:ebi-a-GCST90001663	|| id:ebi-a-GCST90017004	Weighted median	18	0.0594986	0.116262	0.608816	-0.168374	0.287371	1.0613	0.845038	1.33292
	ebi-a-GCST90017004	ebi-a-GCST90001501	Activated & secreting CD4 regulatory T cell Absolute Count || id:ebi-a-GCST90001501	|| id:ebi-a-GCST90017004	Inverse variance weighted	18	-0.0662281	0.0799738	0.407602	-0.222977	0.0905206	0.935917	0.800133	1.09474
	ebi-a-GCST90017004	ebi-a-GCST90001501	Activated & secreting CD4 regulatory T cell Absolute Count || id:ebi-a-GCST90001501	|| id:ebi-a-GCST90017004	MR Egger	18	-0.03129	0.308192	0.920393	-0.635347	0.572767	0.969194	0.529752	1.77317
	ebi-a-GCST90017004	ebi-a-GCST90001501	Activated & secreting CD4 regulatory T cell Absolute Count || id:ebi-a-GCST90001501	|| id:ebi-a-GCST90017004	Weighted median	18	-0.0937547	0.108353	0.386891	-0.306127	0.118618	0.910506	0.736293	1.12594
	ebi-a-GCST90017004	ebi-a-GCST90001407	Memory B cell Absolute Count || id:ebi-a-GCST90001407	|| id:ebi-a-GCST90017004	Inverse variance weighted	18	0.054974	0.0768823	0.474584	-0.0957154	0.205663	1.05651	0.908723	1.22834
	ebi-a-GCST90017004	ebi-a-GCST90001407	Memory B cell Absolute Count || id:ebi-a-GCST90001407	|| id:ebi-a-GCST90017004	MR Egger	18	0.423959	0.297907	0.173907	-0.15994	1.00786	1.528	0.852195	2.73972
	ebi-a-GCST90017004	ebi-a-GCST90001407	Memory B cell Absolute Count || id:ebi-a-GCST90001407	|| id:ebi-a-GCST90017004	Weighted median	18	0.016738	0.106027	0.874563	-0.191074	0.22455	1.01688	0.826071	1.25176
	ebi-a-GCST90017004	ebi-a-GCST90001975	FSC-A on HLA DR+ T cell || id:ebi-a-GCST90001975	|| id:ebi-a-GCST90017004	Inverse variance weighted	18	0.0886999	0.0813116	0.275333	-0.0706708	0.248071	1.09275	0.931769	1.28155
	ebi-a-GCST90017004	ebi-a-GCST90001975	FSC-A on HLA DR+ T cell || id:ebi-a-GCST90001975	|| id:ebi-a-GCST90017004	MR Egger	18	0.393578	0.313739	0.227687	-0.221351	1.00851	1.48227	0.801435	2.7415
	ebi-a-GCST90017004	ebi-a-GCST90001975	FSC-A on HLA DR+ T cell || id:ebi-a-GCST90001975	|| id:ebi-a-GCST90017004	Weighted median	18	0.102358	0.103966	0.32485	-0.101414	0.306131	1.10778	0.903559	1.35816
	ebi-a-GCST90017004	ebi-a-GCST90001482	Resting CD4 regulatory T cell %CD4+ T cell || id:ebi-a-GCST90001482	|| id:ebi-a-GCST90017004	Inverse variance weighted	18	0.0512328	0.0720577	0.477086	-0.0900002	0.192466	1.05257	0.913931	1.21224
	ebi-a-GCST90017004	ebi-a-GCST90001482	Resting CD4 regulatory T cell %CD4+ T cell || id:ebi-a-GCST90001482	|| id:ebi-a-GCST90017004	MR Egger	18	0.0690422	0.277702	0.806818	-0.475253	0.613338	1.07148	0.621728	1.84658
	ebi-a-GCST90017004	ebi-a-GCST90001482	Resting CD4 regulatory T cell %CD4+ T cell || id:ebi-a-GCST90001482	|| id:ebi-a-GCST90017004	Weighted median	18	0.0556799	0.103974	0.592293	-0.148109	0.259469	1.05726	0.862337	1.29624
family Peptococcaceae	ebi-a-GCST90016945	ebi-a-GCST90001991	HLA DR on CD14+ monocyte || id:ebi-a-GCST90001991	|| id:ebi-a-GCST90016945	Inverse variance weighted	9	-0.036384	0.137674	0.791567	-0.306224	0.233456	0.96427	0.736221	1.26296
	ebi-a-GCST90016945	ebi-a-GCST90001991	HLA DR on CD14+ monocyte || id:ebi-a-GCST90001991	|| id:ebi-a-GCST90016945	MR Egger	9	0.363579	0.297925	0.261836	-0.220354	0.947512	1.43847	0.802235	2.57928
	ebi-a-GCST90016945	ebi-a-GCST90001991	HLA DR on CD14+ monocyte || id:ebi-a-GCST90001991	|| id:ebi-a-GCST90016945	Weighted median	9	0.147439	0.144524	0.307646	-0.135827	0.430706	1.15886	0.872994	1.53834
	ebi-a-GCST90016945	ebi-a-GCST90001988	HLA DR on CD14+ CD16- monocyte || id:ebi-a-GCST90001988	|| id:ebi-a-GCST90016945	Inverse variance weighted	9	-0.0259322	0.140673	0.853743	-0.301651	0.249787	0.974401	0.739596	1.28375
	ebi-a-GCST90016945	ebi-a-GCST90001988	HLA DR on CD14+ CD16- monocyte || id:ebi-a-GCST90001988	|| id:ebi-a-GCST90016945	MR Egger	9	0.379675	0.305125	0.253426	-0.21837	0.97772	1.46181	0.803828	2.65839
	ebi-a-GCST90016945	ebi-a-GCST90001988	HLA DR on CD14+ CD16- monocyte || id:ebi-a-GCST90001988	|| id:ebi-a-GCST90016945	Weighted median	9	0.148377	0.153506	0.333751	-0.152495	0.44925	1.15995	0.858563	1.56714
	ebi-a-GCST90016945	ebi-a-GCST90002106	HLA DR on Dendritic Cell || id:ebi-a-GCST90002106	|| id:ebi-a-GCST90016945	Inverse variance weighted	9	0.0794948	0.131534	0.545599	-0.178311	0.337301	1.08274	0.836682	1.40116
	ebi-a-GCST90016945	ebi-a-GCST90002106	HLA DR on Dendritic Cell || id:ebi-a-GCST90002106	|| id:ebi-a-GCST90016945	MR Egger	9	-0.03642	0.324616	0.913819	-0.672668	0.599828	0.964235	0.510345	1.8218
	ebi-a-GCST90016945	ebi-a-GCST90002106	HLA DR on Dendritic Cell || id:ebi-a-GCST90002106	|| id:ebi-a-GCST90016945	Weighted median	9	0.106731	0.177518	0.547679	-0.241205	0.454667	1.11264	0.785681	1.57565
	ebi-a-GCST90016945	ebi-a-GCST90002105	HLA DR on plasmacytoid Dendritic Cell || id:ebi-a-GCST90002105	|| id:ebi-a-GCST90016945	Inverse variance weighted	9	0.136441	0.128678	0.288996	-0.115768	0.388649	1.14619	0.890682	1.47499
	ebi-a-GCST90016945	ebi-a-GCST90002105	HLA DR on plasmacytoid Dendritic Cell || id:ebi-a-GCST90002105	|| id:ebi-a-GCST90016945	MR Egger	9	0.192405	0.319542	0.566075	-0.433898	0.818708	1.21216	0.647978	2.26757
	ebi-a-GCST90016945	ebi-a-GCST90002105	HLA DR on plasmacytoid Dendritic Cell || id:ebi-a-GCST90002105	|| id:ebi-a-GCST90016945	Weighted median	9	0.193475	0.165861	0.243417	-0.131613	0.518562	1.21346	0.876681	1.67961
	ebi-a-GCST90016945	ebi-a-GCST90001779	CD25 on IgD+ CD24- B cell || id:ebi-a-GCST90001779	|| id:ebi-a-GCST90016945	Inverse variance weighted	9	-0.181283	0.115656	0.117012	-0.407969	0.0454018	0.834199	0.665	1.04645
	ebi-a-GCST90016945	ebi-a-GCST90001779	CD25 on IgD+ CD24- B cell || id:ebi-a-GCST90001779	|| id:ebi-a-GCST90016945	MR Egger	9	-0.217901	0.286871	0.472307	-0.780169	0.344367	0.804205	0.458329	1.4111
	ebi-a-GCST90016945	ebi-a-GCST90001779	CD25 on IgD+ CD24- B cell || id:ebi-a-GCST90001779	|| id:ebi-a-GCST90016945	Weighted median	9	-0.210986	0.149675	0.15865	-0.50435	0.0823776	0.809785	0.603898	1.08587
	ebi-a-GCST90016945	ebi-a-GCST90001967	FSC-A on CD14+ monocyte || id:ebi-a-GCST90001967	|| id:ebi-a-GCST90016945	Inverse variance weighted	9	-0.0806144	0.117266	0.491799	-0.310455	0.149226	0.922549	0.733113	1.16094
	ebi-a-GCST90016945	ebi-a-GCST90001967	FSC-A on CD14+ monocyte || id:ebi-a-GCST90001967	|| id:ebi-a-GCST90016945	MR Egger	9	-0.207556	0.274186	0.473762	-0.744961	0.32985	0.812568	0.474753	1.39076
	ebi-a-GCST90016945	ebi-a-GCST90001967	FSC-A on CD14+ monocyte || id:ebi-a-GCST90001967	|| id:ebi-a-GCST90016945	Weighted median	9	-0.198202	0.152705	0.194306	-0.497504	0.101099	0.820204	0.608047	1.10639
	ebi-a-GCST90016945	ebi-a-GCST90001402	Switched memory B cell %B cell || id:ebi-a-GCST90001402	|| id:ebi-a-GCST90016945	Inverse variance weighted	9	-0.105124	0.11885	0.37642	-0.33807	0.127822	0.900213	0.713145	1.13635
	ebi-a-GCST90016945	ebi-a-GCST90001402	Switched memory B cell %B cell || id:ebi-a-GCST90001402	|| id:ebi-a-GCST90016945	MR Egger	9	-0.063352	0.29473	0.835935	-0.641022	0.514318	0.938613	0.526754	1.6725
	ebi-a-GCST90016945	ebi-a-GCST90001402	Switched memory B cell %B cell || id:ebi-a-GCST90001402	|| id:ebi-a-GCST90016945	Weighted median	9	-0.133471	0.150005	0.373587	-0.427481	0.16054	0.875053	0.652149	1.17414
	ebi-a-GCST90016945	ebi-a-GCST90001502	Activated & secreting CD4 regulatory T cell %CD4 regulatory T cell || id:ebi-a-GCST90001502	|| id:ebi-a-GCST90016945	Inverse variance weighted	9	0.0567492	0.159331	0.721712	-0.25554	0.369039	1.05839	0.774498	1.44634
	ebi-a-GCST90016945	ebi-a-GCST90001502	Activated & secreting CD4 regulatory T cell %CD4 regulatory T cell || id:ebi-a-GCST90001502	|| id:ebi-a-GCST90016945	MR Egger	9	0.444638	0.362237	0.259316	-0.265347	1.15462	1.55993	0.76694	3.17283
	ebi-a-GCST90016945	ebi-a-GCST90001502	Activated & secreting CD4 regulatory T cell %CD4 regulatory T cell || id:ebi-a-GCST90001502	|| id:ebi-a-GCST90016945	Weighted median	9	0.186985	0.149977	0.212487	-0.10697	0.48094	1.20561	0.898552	1.61759
	ebi-a-GCST90016945	ebi-a-GCST90002108	HLA DR on CD33+ HLA DR+ CD14- || id:ebi-a-GCST90002108	|| id:ebi-a-GCST90016945	Inverse variance weighted	9	-0.0616385	0.244956	0.801327	-0.541753	0.418476	0.940223	0.581728	1.51964
	ebi-a-GCST90016945	ebi-a-GCST90002108	HLA DR on CD33+ HLA DR+ CD14- || id:ebi-a-GCST90002108	|| id:ebi-a-GCST90016945	MR Egger	9	0.614867	0.545139	0.296529	-0.453605	1.68334	1.84941	0.635333	5.3835
	ebi-a-GCST90016945	ebi-a-GCST90002108	HLA DR on CD33+ HLA DR+ CD14- || id:ebi-a-GCST90002108	|| id:ebi-a-GCST90016945	Weighted median	9	0.0696684	0.246923	0.777831	-0.4143	0.553637	1.07215	0.660803	1.73957
	ebi-a-GCST90016945	ebi-a-GCST90001879	HVEM on Terminally Differentiated CD4+ T cell || id:ebi-a-GCST90001879	|| id:ebi-a-GCST90016945	Inverse variance weighted	9	0.0937437	0.181315	0.605141	-0.261633	0.44912	1.09828	0.769794	1.56693
	ebi-a-GCST90016945	ebi-a-GCST90001879	HVEM on Terminally Differentiated CD4+ T cell || id:ebi-a-GCST90001879	|| id:ebi-a-GCST90016945	MR Egger	9	0.173263	0.449812	0.711534	-0.708368	1.05489	1.18918	0.492447	2.87167
	ebi-a-GCST90016945	ebi-a-GCST90001879	HVEM on Terminally Differentiated CD4+ T cell || id:ebi-a-GCST90001879	|| id:ebi-a-GCST90016945	Weighted median	9	0.0852248	0.252859	0.736083	-0.410379	0.580828	1.08896	0.663399	1.78752
	ebi-a-GCST90016945	ebi-a-GCST90002001	CD64 on CD14- CD16- || id:ebi-a-GCST90002001	|| id:ebi-a-GCST90016945	Inverse variance weighted	9	0.0810186	0.106198	0.445523	-0.12713	0.289167	1.08439	0.880619	1.33531
	ebi-a-GCST90016945	ebi-a-GCST90002001	CD64 on CD14- CD16- || id:ebi-a-GCST90002001	|| id:ebi-a-GCST90016945	MR Egger	9	0.0294483	0.247588	0.908664	-0.455824	0.51472	1.02989	0.633926	1.67317
	ebi-a-GCST90016945	ebi-a-GCST90002001	CD64 on CD14- CD16- || id:ebi-a-GCST90002001	|| id:ebi-a-GCST90016945	Weighted median	9	0.0735011	0.142251	0.605366	-0.205311	0.352313	1.07627	0.814394	1.42235
	ebi-a-GCST90016945	ebi-a-GCST90001871	HVEM on T cell || id:ebi-a-GCST90001871	|| id:ebi-a-GCST90016945	Inverse variance weighted	9	-0.0298428	0.217899	0.891065	-0.456925	0.397239	0.970598	0.633228	1.48771
	ebi-a-GCST90016945	ebi-a-GCST90001871	HVEM on T cell || id:ebi-a-GCST90001871	|| id:ebi-a-GCST90016945	MR Egger	9	-0.571453	0.508047	0.297757	-1.56722	0.424319	0.564705	0.208624	1.52855
	ebi-a-GCST90016945	ebi-a-GCST90001871	HVEM on T cell || id:ebi-a-GCST90001871	|| id:ebi-a-GCST90016945	Weighted median	9	-0.262231	0.250565	0.295303	-0.753338	0.228876	0.769333	0.470793	1.25719
	ebi-a-GCST90016945	ebi-a-GCST90001423	CD20- CD38- B cell Absolute Count || id:ebi-a-GCST90001423	|| id:ebi-a-GCST90016945	Inverse variance weighted	9	-0.0362763	0.132856	0.784815	-0.296674	0.224122	0.964374	0.743286	1.25122
	ebi-a-GCST90016945	ebi-a-GCST90001423	CD20- CD38- B cell Absolute Count || id:ebi-a-GCST90001423	|| id:ebi-a-GCST90016945	MR Egger	9	0.479318	0.251133	0.0979562	-0.0129032	0.971539	1.61497	0.98718	2.64201
	ebi-a-GCST90016945	ebi-a-GCST90001423	CD20- CD38- B cell Absolute Count || id:ebi-a-GCST90001423	|| id:ebi-a-GCST90016945	Weighted median	9	0.00263448	0.152533	0.98622	-0.29633	0.301599	1.00264	0.743542	1.35202
	ebi-a-GCST90016945	ebi-a-GCST90001492	Secreting CD4 regulatory T cell Absolute Count || id:ebi-a-GCST90001492	|| id:ebi-a-GCST90016945	Inverse variance weighted	9	0.0268655	0.115798	0.816536	-0.200099	0.25383	1.02723	0.81865	1.28895
	ebi-a-GCST90016945	ebi-a-GCST90001492	Secreting CD4 regulatory T cell Absolute Count || id:ebi-a-GCST90001492	|| id:ebi-a-GCST90016945	MR Egger	9	0.142135	0.28501	0.633277	-0.416485	0.700754	1.15273	0.659361	2.01527
	ebi-a-GCST90016945	ebi-a-GCST90001492	Secreting CD4 regulatory T cell Absolute Count || id:ebi-a-GCST90001492	|| id:ebi-a-GCST90016945	Weighted median	9	0.172702	0.154629	0.264047	-0.130372	0.475775	1.18851	0.877769	1.60926
	ebi-a-GCST90016945	ebi-a-GCST90001519	CD33+ HLA DR+ CD14- %CD33+ HLA DR+ || id:ebi-a-GCST90001519	|| id:ebi-a-GCST90016945	Inverse variance weighted	9	0.0228121	0.192594	0.905713	-0.354671	0.400296	1.02307	0.701404	1.49227
	ebi-a-GCST90016945	ebi-a-GCST90001519	CD33+ HLA DR+ CD14- %CD33+ HLA DR+ || id:ebi-a-GCST90001519	|| id:ebi-a-GCST90016945	MR Egger	9	0.0341955	0.4832	0.945561	-0.912876	0.981267	1.03479	0.401368	2.66783
	ebi-a-GCST90016945	ebi-a-GCST90001519	CD33+ HLA DR+ CD14- %CD33+ HLA DR+ || id:ebi-a-GCST90001519	|| id:ebi-a-GCST90016945	Weighted median	9	-0.200628	0.220419	0.362711	-0.632649	0.231393	0.818217	0.531183	1.26035
	ebi-a-GCST90016945	ebi-a-GCST90001596	CD8dim T cell Absolute Count || id:ebi-a-GCST90001596	|| id:ebi-a-GCST90016945	Inverse variance weighted	9	-0.00446222	0.112704	0.968418	-0.225362	0.216438	0.995548	0.798227	1.24165
	ebi-a-GCST90016945	ebi-a-GCST90001596	CD8dim T cell Absolute Count || id:ebi-a-GCST90001596	|| id:ebi-a-GCST90016945	MR Egger	9	0.311071	0.248388	0.250658	-0.17577	0.797913	1.36489	0.838811	2.2209
	ebi-a-GCST90016945	ebi-a-GCST90001596	CD8dim T cell Absolute Count || id:ebi-a-GCST90001596	|| id:ebi-a-GCST90016945	Weighted median	9	0.142167	0.153295	0.353716	-0.158292	0.442625	1.15277	0.853601	1.55679
	ebi-a-GCST90016945	ebi-a-GCST90002112	HLA DR on CD33- HLA DR+ || id:ebi-a-GCST90002112	|| id:ebi-a-GCST90016945	Inverse variance weighted	9	-0.110593	0.171806	0.519763	-0.447333	0.226147	0.895303	0.639331	1.25376
	ebi-a-GCST90016945	ebi-a-GCST90002112	HLA DR on CD33- HLA DR+ || id:ebi-a-GCST90002112	|| id:ebi-a-GCST90016945	MR Egger	9	0.29307	0.397346	0.48476	-0.485727	1.07187	1.34054	0.61525	2.92083
	ebi-a-GCST90016945	ebi-a-GCST90002112	HLA DR on CD33- HLA DR+ || id:ebi-a-GCST90002112	|| id:ebi-a-GCST90016945	Weighted median	9	-0.0981478	0.21741	0.651671	-0.524271	0.327975	0.906515	0.591987	1.38815
	ebi-a-GCST90016945	ebi-a-GCST90001985	CD40 on monocytes || id:ebi-a-GCST90001985	|| id:ebi-a-GCST90016945	Inverse variance weighted	9	0.149464	0.109788	0.173391	-0.0657202	0.364648	1.16121	0.936393	1.44001
	ebi-a-GCST90016945	ebi-a-GCST90001985	CD40 on monocytes || id:ebi-a-GCST90001985	|| id:ebi-a-GCST90016945	MR Egger	9	0.259067	0.255277	0.343965	-0.241275	0.759409	1.29572	0.785625	2.13701
	ebi-a-GCST90016945	ebi-a-GCST90001985	CD40 on monocytes || id:ebi-a-GCST90001985	|| id:ebi-a-GCST90016945	Weighted median	9	0.243374	0.150379	0.105575	-0.0513688	0.538117	1.27555	0.949928	1.71278
	ebi-a-GCST90016945	ebi-a-GCST90001665	CD28+ CD45RA+ CD8dim T cell %CD8dim T cell || id:ebi-a-GCST90001665	|| id:ebi-a-GCST90016945	Inverse variance weighted	9	-0.0166831	0.144803	0.908277	-0.300498	0.267131	0.983455	0.74045	1.30621
	ebi-a-GCST90016945	ebi-a-GCST90001665	CD28+ CD45RA+ CD8dim T cell %CD8dim T cell || id:ebi-a-GCST90001665	|| id:ebi-a-GCST90016945	MR Egger	9	-0.455963	0.311615	0.186809	-1.06673	0.154802	0.633837	0.344133	1.16743
	ebi-a-GCST90016945	ebi-a-GCST90001665	CD28+ CD45RA+ CD8dim T cell %CD8dim T cell || id:ebi-a-GCST90001665	|| id:ebi-a-GCST90016945	Weighted median	9	-0.0555669	0.155242	0.72039	-0.359841	0.248707	0.945949	0.697787	1.28237
	ebi-a-GCST90016945	ebi-a-GCST90001555	Effector Memory CD8+ T cell %CD8+ T cell || id:ebi-a-GCST90001555	|| id:ebi-a-GCST90016945	Inverse variance weighted	9	0.0776081	0.0936435	0.407239	-0.105933	0.261149	1.0807	0.899485	1.29842
	ebi-a-GCST90016945	ebi-a-GCST90001555	Effector Memory CD8+ T cell %CD8+ T cell || id:ebi-a-GCST90001555	|| id:ebi-a-GCST90016945	MR Egger	9	0.147162	0.218684	0.522571	-0.281458	0.575782	1.15854	0.754682	1.77852
	ebi-a-GCST90016945	ebi-a-GCST90001555	Effector Memory CD8+ T cell %CD8+ T cell || id:ebi-a-GCST90001555	|| id:ebi-a-GCST90016945	Weighted median	9	0.0798696	0.130224	0.539662	-0.17537	0.335109	1.08315	0.839147	1.39809
	ebi-a-GCST90016945	ebi-a-GCST90001405	Plasma Blast-Plasma Cell Absolute Count || id:ebi-a-GCST90001405	|| id:ebi-a-GCST90016945	Inverse variance weighted	9	0.0144173	0.104838	0.890619	-0.191065	0.219899	1.01452	0.826079	1.24595
	ebi-a-GCST90016945	ebi-a-GCST90001405	Plasma Blast-Plasma Cell Absolute Count || id:ebi-a-GCST90001405	|| id:ebi-a-GCST90016945	MR Egger	9	0.106886	0.244294	0.674908	-0.371931	0.585703	1.11281	0.689402	1.79625
	ebi-a-GCST90016945	ebi-a-GCST90001405	Plasma Blast-Plasma Cell Absolute Count || id:ebi-a-GCST90001405	|| id:ebi-a-GCST90016945	Weighted median	9	0.0933624	0.136687	0.494584	-0.174545	0.36127	1.09786	0.839839	1.43515
	ebi-a-GCST90016945	ebi-a-GCST90001874	HVEM on Terminally Differentiated CD8+ T cell || id:ebi-a-GCST90001874	|| id:ebi-a-GCST90016945	Inverse variance weighted	9	0.0114789	0.183216	0.950043	-0.347624	0.370582	1.01155	0.706364	1.44858
	ebi-a-GCST90016945	ebi-a-GCST90001874	HVEM on Terminally Differentiated CD8+ T cell || id:ebi-a-GCST90001874	|| id:ebi-a-GCST90016945	MR Egger	9	-0.0720413	0.437437	0.873843	-0.929419	0.785336	0.930492	0.394783	2.19314
	ebi-a-GCST90016945	ebi-a-GCST90001874	HVEM on Terminally Differentiated CD8+ T cell || id:ebi-a-GCST90001874	|| id:ebi-a-GCST90016945	Weighted median	9	-0.194626	0.254968	0.445263	-0.694362	0.30511	0.823142	0.499393	1.35677
	ebi-a-GCST90016945	ebi-a-GCST90001926	CD127 on granulocyte || id:ebi-a-GCST90001926	|| id:ebi-a-GCST90016945	Inverse variance weighted	9	0.10775	0.138459	0.436446	-0.16363	0.37913	1.11377	0.849056	1.46101
	ebi-a-GCST90016945	ebi-a-GCST90001926	CD127 on granulocyte || id:ebi-a-GCST90001926	|| id:ebi-a-GCST90016945	MR Egger	9	0.766455	0.285594	0.0313698	0.20669	1.32622	2.15212	1.2296	3.76677
	ebi-a-GCST90016945	ebi-a-GCST90001926	CD127 on granulocyte || id:ebi-a-GCST90001926	|| id:ebi-a-GCST90016945	Weighted median	9	0.252489	0.167857	0.132533	-0.0765114	0.581489	1.28723	0.926342	1.7887
	ebi-a-GCST90016945	ebi-a-GCST90001474	Plasmacytoid Dendritic Cell %Dendritic Cell || id:ebi-a-GCST90001474	|| id:ebi-a-GCST90016945	Inverse variance weighted	9	-0.0362148	0.110334	0.74274	-0.25247	0.180041	0.964433	0.776879	1.19727
	ebi-a-GCST90016945	ebi-a-GCST90001474	Plasmacytoid Dendritic Cell %Dendritic Cell || id:ebi-a-GCST90001474	|| id:ebi-a-GCST90016945	MR Egger	9	0.158602	0.26252	0.564802	-0.355937	0.673141	1.17187	0.700516	1.96038
	ebi-a-GCST90016945	ebi-a-GCST90001474	Plasmacytoid Dendritic Cell %Dendritic Cell || id:ebi-a-GCST90001474	|| id:ebi-a-GCST90016945	Weighted median	9	0.0199038	0.142645	0.889028	-0.25968	0.299487	1.0201	0.771299	1.34917
	ebi-a-GCST90016945	ebi-a-GCST90002010	HLA DR on monocyte || id:ebi-a-GCST90002010	|| id:ebi-a-GCST90016945	Inverse variance weighted	9	-0.0520689	0.131239	0.691553	-0.309298	0.20516	0.949263	0.733962	1.22772
	ebi-a-GCST90016945	ebi-a-GCST90002010	HLA DR on monocyte || id:ebi-a-GCST90002010	|| id:ebi-a-GCST90016945	MR Egger	9	0.339681	0.28164	0.266964	-0.212334	0.891695	1.4045	0.808695	2.43926
	ebi-a-GCST90016945	ebi-a-GCST90002010	HLA DR on monocyte || id:ebi-a-GCST90002010	|| id:ebi-a-GCST90016945	Weighted median	9	0.160646	0.150085	0.284455	-0.133521	0.454812	1.17427	0.87501	1.57588
	ebi-a-GCST90016945	ebi-a-GCST90001542	Effector Memory CD4+ T cell Absolute Count || id:ebi-a-GCST90001542	|| id:ebi-a-GCST90016945	Inverse variance weighted	9	0.0272043	0.181547	0.880885	-0.328628	0.383037	1.02758	0.71991	1.46673
	ebi-a-GCST90016945	ebi-a-GCST90001542	Effector Memory CD4+ T cell Absolute Count || id:ebi-a-GCST90001542	|| id:ebi-a-GCST90016945	MR Egger	9	0.159233	0.449832	0.733774	-0.722437	1.0409	1.17261	0.485567	2.83177
	ebi-a-GCST90016945	ebi-a-GCST90001542	Effector Memory CD4+ T cell Absolute Count || id:ebi-a-GCST90001542	|| id:ebi-a-GCST90016945	Weighted median	9	0.118056	0.182546	0.517815	-0.239735	0.475847	1.12531	0.786836	1.60938
	ebi-a-GCST90016945	ebi-a-GCST90001493	Secreting CD4 regulatory T cell %CD4 regulatory T cell || id:ebi-a-GCST90001493	|| id:ebi-a-GCST90016945	Inverse variance weighted	9	0.0452023	0.156551	0.772781	-0.261637	0.352041	1.04624	0.769791	1.42197
	ebi-a-GCST90016945	ebi-a-GCST90001493	Secreting CD4 regulatory T cell %CD4 regulatory T cell || id:ebi-a-GCST90001493	|| id:ebi-a-GCST90016945	MR Egger	9	0.530799	0.333226	0.155208	-0.122323	1.18392	1.70029	0.884862	3.26716
	ebi-a-GCST90016945	ebi-a-GCST90001493	Secreting CD4 regulatory T cell %CD4 regulatory T cell || id:ebi-a-GCST90001493	|| id:ebi-a-GCST90016945	Weighted median	9	0.152471	0.153795	0.321493	-0.148967	0.453909	1.16471	0.861598	1.57446
	ebi-a-GCST90016945	ebi-a-GCST90001661	CD28- CD8dim T cell %T cell || id:ebi-a-GCST90001661	|| id:ebi-a-GCST90016945	Inverse variance weighted	9	-0.0139699	0.111643	0.900421	-0.232791	0.204851	0.986127	0.792319	1.22734
	ebi-a-GCST90016945	ebi-a-GCST90001661	CD28- CD8dim T cell %T cell || id:ebi-a-GCST90001661	|| id:ebi-a-GCST90016945	MR Egger	9	0.205501	0.261061	0.457	-0.306179	0.717181	1.22814	0.736254	2.04865
	ebi-a-GCST90016945	ebi-a-GCST90001661	CD28- CD8dim T cell %T cell || id:ebi-a-GCST90001661	|| id:ebi-a-GCST90016945	Weighted median	9	0.0126692	0.14619	0.93094	-0.273863	0.299201	1.01275	0.760436	1.34878
	ebi-a-GCST90016945	ebi-a-GCST90001602	Lymphocyte %leukocyte || id:ebi-a-GCST90001602	|| id:ebi-a-GCST90016945	Inverse variance weighted	9	-0.0552868	0.107595	0.607364	-0.266174	0.1556	0.946214	0.766306	1.16836
	ebi-a-GCST90016945	ebi-a-GCST90001602	Lymphocyte %leukocyte || id:ebi-a-GCST90001602	|| id:ebi-a-GCST90016945	MR Egger	9	0.0362315	0.250659	0.889144	-0.455061	0.527524	1.0369	0.634409	1.69473
	ebi-a-GCST90016945	ebi-a-GCST90001602	Lymphocyte %leukocyte || id:ebi-a-GCST90001602	|| id:ebi-a-GCST90016945	Weighted median	9	-0.0326465	0.146156	0.82325	-0.319113	0.25382	0.967881	0.726793	1.28894
	ebi-a-GCST90016945	ebi-a-GCST90001625	HLA DR+ CD4+ T cell %T cell || id:ebi-a-GCST90001625	|| id:ebi-a-GCST90016945	Inverse variance weighted	9	-0.176273	0.0942471	0.0614377	-0.360998	0.00845089	0.838389	0.696981	1.00849
	ebi-a-GCST90016945	ebi-a-GCST90001625	HLA DR+ CD4+ T cell %T cell || id:ebi-a-GCST90001625	|| id:ebi-a-GCST90016945	MR Egger	9	-0.0186369	0.219906	0.934834	-0.449652	0.412379	0.981536	0.63785	1.51041
	ebi-a-GCST90016945	ebi-a-GCST90001625	HLA DR+ CD4+ T cell %T cell || id:ebi-a-GCST90001625	|| id:ebi-a-GCST90016945	Weighted median	9	-0.168116	0.124825	0.17804	-0.412773	0.0765406	0.845256	0.661813	1.07955
	ebi-a-GCST90016945	ebi-a-GCST90002071	SSC-A on myeloid Dendritic Cell || id:ebi-a-GCST90002071	|| id:ebi-a-GCST90016945	Inverse variance weighted	9	0.0541016	0.122754	0.659406	-0.186495	0.294699	1.05559	0.829862	1.34272
	ebi-a-GCST90016945	ebi-a-GCST90002071	SSC-A on myeloid Dendritic Cell || id:ebi-a-GCST90002071	|| id:ebi-a-GCST90016945	MR Egger	9	-0.0895133	0.287415	0.764535	-0.652848	0.473821	0.914376	0.520561	1.60612
	ebi-a-GCST90016945	ebi-a-GCST90002071	SSC-A on myeloid Dendritic Cell || id:ebi-a-GCST90002071	|| id:ebi-a-GCST90016945	Weighted median	9	0.00789197	0.160106	0.960686	-0.305915	0.321699	1.00792	0.736449	1.37947
	ebi-a-GCST90016945	ebi-a-GCST90001435	Plasma Blast-Plasma Cell %lymphocyte || id:ebi-a-GCST90001435	|| id:ebi-a-GCST90016945	Inverse variance weighted	9	0.0623598	0.106734	0.559048	-0.146838	0.271558	1.06435	0.863434	1.31201
	ebi-a-GCST90016945	ebi-a-GCST90001435	Plasma Blast-Plasma Cell %lymphocyte || id:ebi-a-GCST90001435	|| id:ebi-a-GCST90016945	MR Egger	9	0.119443	0.24856	0.645499	-0.367734	0.60662	1.12687	0.692301	1.83422
	ebi-a-GCST90016945	ebi-a-GCST90001435	Plasma Blast-Plasma Cell %lymphocyte || id:ebi-a-GCST90001435	|| id:ebi-a-GCST90016945	Weighted median	9	0.1334	0.143571	0.352809	-0.148	0.414799	1.14271	0.862431	1.51407
	ebi-a-GCST90016945	ebi-a-GCST90001499	Activated & resting CD4 regulatory T cell %CD4 regulatory T cell || id:ebi-a-GCST90001499	|| id:ebi-a-GCST90016945	Inverse variance weighted	9	-0.0508336	0.155032	0.742993	-0.354695	0.253028	0.950437	0.701387	1.28792
	ebi-a-GCST90016945	ebi-a-GCST90001499	Activated & resting CD4 regulatory T cell %CD4 regulatory T cell || id:ebi-a-GCST90001499	|| id:ebi-a-GCST90016945	MR Egger	9	-0.522197	0.332391	0.160169	-1.17368	0.129289	0.593216	0.309226	1.13802
	ebi-a-GCST90016945	ebi-a-GCST90001499	Activated & resting CD4 regulatory T cell %CD4 regulatory T cell || id:ebi-a-GCST90001499	|| id:ebi-a-GCST90016945	Weighted median	9	-0.152358	0.156223	0.329431	-0.458555	0.153839	0.858681	0.632197	1.1663
	ebi-a-GCST90016945	ebi-a-GCST90001663	CD28- CD8dim T cell Absolute Count || id:ebi-a-GCST90001663	|| id:ebi-a-GCST90016945	Inverse variance weighted	9	-0.00777772	0.112323	0.944795	-0.22793	0.212375	0.992252	0.79618	1.23661
	ebi-a-GCST90016945	ebi-a-GCST90001663	CD28- CD8dim T cell Absolute Count || id:ebi-a-GCST90001663	|| id:ebi-a-GCST90016945	MR Egger	9	0.180918	0.262999	0.513656	-0.334561	0.696396	1.19832	0.715652	2.00651
	ebi-a-GCST90016945	ebi-a-GCST90001663	CD28- CD8dim T cell Absolute Count || id:ebi-a-GCST90001663	|| id:ebi-a-GCST90016945	Weighted median	9	0.0210493	0.147977	0.886885	-0.268985	0.311084	1.02127	0.764154	1.3649
	ebi-a-GCST90016945	ebi-a-GCST90001501	Activated & secreting CD4 regulatory T cell Absolute Count || id:ebi-a-GCST90001501	|| id:ebi-a-GCST90016945	Inverse variance weighted	9	0.00763017	0.121981	0.950123	-0.231453	0.246713	1.00766	0.79338	1.27981
	ebi-a-GCST90016945	ebi-a-GCST90001501	Activated & secreting CD4 regulatory T cell Absolute Count || id:ebi-a-GCST90001501	|| id:ebi-a-GCST90016945	MR Egger	9	0.0872346	0.302684	0.781538	-0.506026	0.680495	1.09115	0.602887	1.97486
	ebi-a-GCST90016945	ebi-a-GCST90001501	Activated & secreting CD4 regulatory T cell Absolute Count || id:ebi-a-GCST90001501	|| id:ebi-a-GCST90016945	Weighted median	9	0.208215	0.154633	0.178136	-0.0948647	0.511295	1.23148	0.909496	1.66745
	ebi-a-GCST90016945	ebi-a-GCST90001407	Memory B cell Absolute Count || id:ebi-a-GCST90001407	|| id:ebi-a-GCST90016945	Inverse variance weighted	9	0.0715871	0.110405	0.516725	-0.144808	0.287982	1.07421	0.865189	1.33373
	ebi-a-GCST90016945	ebi-a-GCST90001407	Memory B cell Absolute Count || id:ebi-a-GCST90001407	|| id:ebi-a-GCST90016945	MR Egger	9	-0.237433	0.251553	0.376666	-0.730476	0.255611	0.78865	0.48168	1.29125
	ebi-a-GCST90016945	ebi-a-GCST90001407	Memory B cell Absolute Count || id:ebi-a-GCST90001407	|| id:ebi-a-GCST90016945	Weighted median	9	0.033428	0.145253	0.817985	-0.251267	0.318123	1.03399	0.777815	1.37455
	ebi-a-GCST90016945	ebi-a-GCST90001975	FSC-A on HLA DR+ T cell || id:ebi-a-GCST90001975	|| id:ebi-a-GCST90016945	Inverse variance weighted	9	-0.0386759	0.114316	0.735117	-0.262734	0.185382	0.962062	0.768946	1.20368
	ebi-a-GCST90016945	ebi-a-GCST90001975	FSC-A on HLA DR+ T cell || id:ebi-a-GCST90001975	|| id:ebi-a-GCST90016945	MR Egger	9	-0.143768	0.26783	0.608044	-0.668716	0.381179	0.866088	0.512366	1.46401
	ebi-a-GCST90016945	ebi-a-GCST90001975	FSC-A on HLA DR+ T cell || id:ebi-a-GCST90001975	|| id:ebi-a-GCST90016945	Weighted median	9	-0.11714	0.151793	0.440289	-0.414655	0.180375	0.889461	0.660568	1.19767
	ebi-a-GCST90016945	ebi-a-GCST90001482	Resting CD4 regulatory T cell %CD4+ T cell || id:ebi-a-GCST90001482	|| id:ebi-a-GCST90016945	Inverse variance weighted	9	-0.10213	0.12791	0.424606	-0.352834	0.148573	0.902912	0.702694	1.16018
	ebi-a-GCST90016945	ebi-a-GCST90001482	Resting CD4 regulatory T cell %CD4+ T cell || id:ebi-a-GCST90001482	|| id:ebi-a-GCST90016945	MR Egger	9	-0.358136	0.300362	0.271973	-0.946846	0.230575	0.698978	0.387963	1.25932
	ebi-a-GCST90016945	ebi-a-GCST90001482	Resting CD4 regulatory T cell %CD4+ T cell || id:ebi-a-GCST90001482	|| id:ebi-a-GCST90016945	Weighted median	9	-0.147225	0.141276	0.297363	-0.424126	0.129676	0.8631	0.654342	1.13846
genus Howardella	ebi-a-GCST90017016	ebi-a-GCST90001991	HLA DR on CD14+ monocyte || id:ebi-a-GCST90001991	|| id:ebi-a-GCST90017016	Inverse variance weighted	10	-0.00863519	0.0781571	0.912025	-0.161823	0.144553	0.991402	0.850592	1.15552
	ebi-a-GCST90017016	ebi-a-GCST90001991	HLA DR on CD14+ monocyte || id:ebi-a-GCST90001991	|| id:ebi-a-GCST90017016	MR Egger	10	-0.368578	0.376986	0.35686	-1.10747	0.370315	0.691717	0.330393	1.44819
	ebi-a-GCST90017016	ebi-a-GCST90001991	HLA DR on CD14+ monocyte || id:ebi-a-GCST90001991	|| id:ebi-a-GCST90017016	Weighted median	10	-0.0116459	0.103555	0.910458	-0.214613	0.191321	0.988422	0.806854	1.21085
	ebi-a-GCST90017016	ebi-a-GCST90001988	HLA DR on CD14+ CD16- monocyte || id:ebi-a-GCST90001988	|| id:ebi-a-GCST90017016	Inverse variance weighted	10	-0.000810811	0.078011	0.991707	-0.153712	0.152091	0.99919	0.857519	1.16427
	ebi-a-GCST90017016	ebi-a-GCST90001988	HLA DR on CD14+ CD16- monocyte || id:ebi-a-GCST90001988	|| id:ebi-a-GCST90017016	MR Egger	10	-0.365933	0.37627	0.359271	-1.10342	0.371556	0.693549	0.331734	1.44999
	ebi-a-GCST90017016	ebi-a-GCST90001988	HLA DR on CD14+ CD16- monocyte || id:ebi-a-GCST90001988	|| id:ebi-a-GCST90017016	Weighted median	10	0.00211019	0.106163	0.984142	-0.20597	0.210191	1.00211	0.813857	1.23391
	ebi-a-GCST90017016	ebi-a-GCST90002106	HLA DR on Dendritic Cell || id:ebi-a-GCST90002106	|| id:ebi-a-GCST90017016	Inverse variance weighted	10	0.0254111	0.0859031	0.767374	-0.142959	0.193781	1.02574	0.86679	1.21383
	ebi-a-GCST90017016	ebi-a-GCST90002106	HLA DR on Dendritic Cell || id:ebi-a-GCST90002106	|| id:ebi-a-GCST90017016	MR Egger	10	-0.384517	0.415415	0.381716	-1.19873	0.429696	0.680779	0.301577	1.53679
	ebi-a-GCST90017016	ebi-a-GCST90002106	HLA DR on Dendritic Cell || id:ebi-a-GCST90002106	|| id:ebi-a-GCST90017016	Weighted median	10	-0.0193815	0.115671	0.866932	-0.246097	0.207334	0.980805	0.781846	1.23039
	ebi-a-GCST90017016	ebi-a-GCST90002105	HLA DR on plasmacytoid Dendritic Cell || id:ebi-a-GCST90002105	|| id:ebi-a-GCST90017016	Inverse variance weighted	10	0.0374203	0.0872117	0.667869	-0.133515	0.208355	1.03813	0.875015	1.23165
	ebi-a-GCST90017016	ebi-a-GCST90002105	HLA DR on plasmacytoid Dendritic Cell || id:ebi-a-GCST90002105	|| id:ebi-a-GCST90017016	MR Egger	10	-0.11133	0.444236	0.808432	-0.982033	0.759373	0.894644	0.374549	2.13694
	ebi-a-GCST90017016	ebi-a-GCST90002105	HLA DR on plasmacytoid Dendritic Cell || id:ebi-a-GCST90002105	|| id:ebi-a-GCST90017016	Weighted median	10	0.0350372	0.113122	0.756767	-0.186682	0.256757	1.03566	0.829707	1.29273
	ebi-a-GCST90017016	ebi-a-GCST90001779	CD25 on IgD+ CD24- B cell || id:ebi-a-GCST90001779	|| id:ebi-a-GCST90017016	Inverse variance weighted	10	0.0387762	0.103507	0.70794	-0.164098	0.24165	1.03954	0.848659	1.27335
	ebi-a-GCST90017016	ebi-a-GCST90001779	CD25 on IgD+ CD24- B cell || id:ebi-a-GCST90001779	|| id:ebi-a-GCST90017016	MR Egger	10	1.20407	0.371214	0.0118139	0.476489	1.93165	3.33365	1.61041	6.90088
	ebi-a-GCST90017016	ebi-a-GCST90001779	CD25 on IgD+ CD24- B cell || id:ebi-a-GCST90001779	|| id:ebi-a-GCST90017016	Weighted median	10	0.0790938	0.114408	0.489356	-0.145145	0.303333	1.08231	0.864897	1.35436
	ebi-a-GCST90017016	ebi-a-GCST90001967	FSC-A on CD14+ monocyte || id:ebi-a-GCST90001967	|| id:ebi-a-GCST90017016	Inverse variance weighted	10	-0.159191	0.106052	0.13334	-0.367053	0.0486714	0.852834	0.692773	1.04988
	ebi-a-GCST90017016	ebi-a-GCST90001967	FSC-A on CD14+ monocyte || id:ebi-a-GCST90001967	|| id:ebi-a-GCST90017016	MR Egger	10	-0.157557	0.54373	0.77936	-1.22327	0.908154	0.854228	0.294267	2.47974
	ebi-a-GCST90017016	ebi-a-GCST90001967	FSC-A on CD14+ monocyte || id:ebi-a-GCST90001967	|| id:ebi-a-GCST90017016	Weighted median	10	-0.104435	0.124593	0.401915	-0.348638	0.139768	0.900833	0.705649	1.15001
	ebi-a-GCST90017016	ebi-a-GCST90001402	Switched memory B cell %B cell || id:ebi-a-GCST90001402	|| id:ebi-a-GCST90017016	Inverse variance weighted	10	0.133319	0.0784572	0.0892706	-0.0204571	0.287095	1.14261	0.979751	1.33255
	ebi-a-GCST90017016	ebi-a-GCST90001402	Switched memory B cell %B cell || id:ebi-a-GCST90001402	|| id:ebi-a-GCST90017016	MR Egger	10	0.841893	0.375257	0.0551224	0.10639	1.5774	2.32076	1.11226	4.84233
	ebi-a-GCST90017016	ebi-a-GCST90001402	Switched memory B cell %B cell || id:ebi-a-GCST90001402	|| id:ebi-a-GCST90017016	Weighted median	10	0.148952	0.105667	0.158648	-0.0581555	0.356059	1.16062	0.943503	1.42769
	ebi-a-GCST90017016	ebi-a-GCST90001502	Activated & secreting CD4 regulatory T cell %CD4 regulatory T cell || id:ebi-a-GCST90001502	|| id:ebi-a-GCST90017016	Inverse variance weighted	10	-0.0283352	0.0698431	0.684965	-0.165228	0.108557	0.972062	0.847701	1.11467
	ebi-a-GCST90017016	ebi-a-GCST90001502	Activated & secreting CD4 regulatory T cell %CD4 regulatory T cell || id:ebi-a-GCST90001502	|| id:ebi-a-GCST90017016	MR Egger	10	-0.490103	0.337558	0.184588	-1.15172	0.17151	0.612564	0.316094	1.1871
	ebi-a-GCST90017016	ebi-a-GCST90001502	Activated & secreting CD4 regulatory T cell %CD4 regulatory T cell || id:ebi-a-GCST90001502	|| id:ebi-a-GCST90017016	Weighted median	10	-0.072951	0.0900853	0.418056	-0.249518	0.103616	0.929646	0.779176	1.10917
	ebi-a-GCST90017016	ebi-a-GCST90002108	HLA DR on CD33+ HLA DR+ CD14- || id:ebi-a-GCST90002108	|| id:ebi-a-GCST90017016	Inverse variance weighted	10	0.00998798	0.113301	0.929754	-0.212082	0.232058	1.01004	0.808898	1.26119
	ebi-a-GCST90017016	ebi-a-GCST90002108	HLA DR on CD33+ HLA DR+ CD14- || id:ebi-a-GCST90002108	|| id:ebi-a-GCST90017016	MR Egger	10	0.505873	0.545699	0.381034	-0.563697	1.57544	1.65843	0.569101	4.83288
	ebi-a-GCST90017016	ebi-a-GCST90002108	HLA DR on CD33+ HLA DR+ CD14- || id:ebi-a-GCST90002108	|| id:ebi-a-GCST90017016	Weighted median	10	0.0521606	0.145118	0.719269	-0.232271	0.336592	1.05354	0.792731	1.40017
	ebi-a-GCST90017016	ebi-a-GCST90001879	HVEM on Terminally Differentiated CD4+ T cell || id:ebi-a-GCST90001879	|| id:ebi-a-GCST90017016	Inverse variance weighted	10	-0.0787444	0.125363	0.529917	-0.324455	0.166966	0.924276	0.722921	1.18171
	ebi-a-GCST90017016	ebi-a-GCST90001879	HVEM on Terminally Differentiated CD4+ T cell || id:ebi-a-GCST90001879	|| id:ebi-a-GCST90017016	MR Egger	10	0.172779	0.625009	0.789216	-1.05224	1.3978	1.1886	0.349155	4.04627
	ebi-a-GCST90017016	ebi-a-GCST90001879	HVEM on Terminally Differentiated CD4+ T cell || id:ebi-a-GCST90001879	|| id:ebi-a-GCST90017016	Weighted median	10	-0.0862504	0.166497	0.604437	-0.412584	0.240083	0.917365	0.661938	1.27135
	ebi-a-GCST90017016	ebi-a-GCST90002001	CD64 on CD14- CD16- || id:ebi-a-GCST90002001	|| id:ebi-a-GCST90017016	Inverse variance weighted	10	-0.0459665	0.0752949	0.54154	-0.193545	0.101611	0.955074	0.824033	1.10695
	ebi-a-GCST90017016	ebi-a-GCST90002001	CD64 on CD14- CD16- || id:ebi-a-GCST90002001	|| id:ebi-a-GCST90017016	MR Egger	10	-0.32611	0.366211	0.399187	-1.04388	0.391663	0.721726	0.352085	1.47944
	ebi-a-GCST90017016	ebi-a-GCST90002001	CD64 on CD14- CD16- || id:ebi-a-GCST90002001	|| id:ebi-a-GCST90017016	Weighted median	10	-0.0498048	0.0963804	0.605329	-0.23871	0.139101	0.951415	0.787643	1.14924
	ebi-a-GCST90017016	ebi-a-GCST90001871	HVEM on T cell || id:ebi-a-GCST90001871	|| id:ebi-a-GCST90017016	Inverse variance weighted	10	-0.132019	0.176301	0.453961	-0.47757	0.213531	0.876324	0.620289	1.23804
	ebi-a-GCST90017016	ebi-a-GCST90001871	HVEM on T cell || id:ebi-a-GCST90001871	|| id:ebi-a-GCST90017016	MR Egger	10	-0.174248	0.901286	0.851517	-1.94077	1.59227	0.840089	0.143594	4.91491
	ebi-a-GCST90017016	ebi-a-GCST90001871	HVEM on T cell || id:ebi-a-GCST90001871	|| id:ebi-a-GCST90017016	Weighted median	10	0.0513675	0.180526	0.775993	-0.302463	0.405198	1.05271	0.738996	1.4996
	ebi-a-GCST90017016	ebi-a-GCST90001423	CD20- CD38- B cell Absolute Count || id:ebi-a-GCST90001423	|| id:ebi-a-GCST90017016	Inverse variance weighted	10	-0.0109125	0.0808051	0.892574	-0.16929	0.147465	0.989147	0.844264	1.15889
	ebi-a-GCST90017016	ebi-a-GCST90001423	CD20- CD38- B cell Absolute Count || id:ebi-a-GCST90001423	|| id:ebi-a-GCST90017016	MR Egger	10	0.309361	0.396939	0.458197	-0.46864	1.08736	1.36255	0.625853	2.96644
	ebi-a-GCST90017016	ebi-a-GCST90001423	CD20- CD38- B cell Absolute Count || id:ebi-a-GCST90001423	|| id:ebi-a-GCST90017016	Weighted median	10	0.132972	0.107447	0.215879	-0.0776236	0.343567	1.14222	0.925313	1.40997
	ebi-a-GCST90017016	ebi-a-GCST90001492	Secreting CD4 regulatory T cell Absolute Count || id:ebi-a-GCST90001492	|| id:ebi-a-GCST90017016	Inverse variance weighted	10	0.00702262	0.123427	0.954627	-0.234894	0.24894	1.00705	0.790654	1.28266
	ebi-a-GCST90017016	ebi-a-GCST90001492	Secreting CD4 regulatory T cell Absolute Count || id:ebi-a-GCST90001492	|| id:ebi-a-GCST90017016	MR Egger	10	-0.218031	0.627469	0.737198	-1.44787	1.01181	0.8041	0.23507	2.75057
	ebi-a-GCST90017016	ebi-a-GCST90001492	Secreting CD4 regulatory T cell Absolute Count || id:ebi-a-GCST90001492	|| id:ebi-a-GCST90017016	Weighted median	10	-0.150377	0.116273	0.195905	-0.378272	0.0775187	0.860384	0.685044	1.0806
	ebi-a-GCST90017016	ebi-a-GCST90001519	CD33+ HLA DR+ CD14- %CD33+ HLA DR+ || id:ebi-a-GCST90001519	|| id:ebi-a-GCST90017016	Inverse variance weighted	10	0.0629798	0.104112	0.545228	-0.141079	0.267038	1.06501	0.868421	1.30609
	ebi-a-GCST90017016	ebi-a-GCST90001519	CD33+ HLA DR+ CD14- %CD33+ HLA DR+ || id:ebi-a-GCST90001519	|| id:ebi-a-GCST90017016	MR Egger	10	0.852854	0.501852	0.127666	-0.130775	1.83648	2.34633	0.877415	6.27444
	ebi-a-GCST90017016	ebi-a-GCST90001519	CD33+ HLA DR+ CD14- %CD33+ HLA DR+ || id:ebi-a-GCST90001519	|| id:ebi-a-GCST90017016	Weighted median	10	0.0768325	0.140324	0.584012	-0.198204	0.351869	1.07986	0.820203	1.42172
	ebi-a-GCST90017016	ebi-a-GCST90001596	CD8dim T cell Absolute Count || id:ebi-a-GCST90001596	|| id:ebi-a-GCST90017016	Inverse variance weighted	10	-0.0454966	0.0748036	0.543045	-0.192112	0.101118	0.955523	0.825215	1.10641
	ebi-a-GCST90017016	ebi-a-GCST90001596	CD8dim T cell Absolute Count || id:ebi-a-GCST90001596	|| id:ebi-a-GCST90017016	MR Egger	10	0.233887	0.36171	0.535989	-0.475066	0.942839	1.2635	0.621844	2.56726
	ebi-a-GCST90017016	ebi-a-GCST90001596	CD8dim T cell Absolute Count || id:ebi-a-GCST90001596	|| id:ebi-a-GCST90017016	Weighted median	10	-0.0235985	0.0944569	0.802716	-0.208734	0.161537	0.976678	0.811611	1.17532
	ebi-a-GCST90017016	ebi-a-GCST90002112	HLA DR on CD33- HLA DR+ || id:ebi-a-GCST90002112	|| id:ebi-a-GCST90017016	Inverse variance weighted	10	0.154285	0.157132	0.326158	-0.153693	0.462263	1.16682	0.857535	1.58766
	ebi-a-GCST90017016	ebi-a-GCST90002112	HLA DR on CD33- HLA DR+ || id:ebi-a-GCST90002112	|| id:ebi-a-GCST90017016	MR Egger	10	0.433232	0.796731	0.601426	-1.12836	1.99482	1.54223	0.323563	7.35092
	ebi-a-GCST90017016	ebi-a-GCST90002112	HLA DR on CD33- HLA DR+ || id:ebi-a-GCST90002112	|| id:ebi-a-GCST90017016	Weighted median	10	0.150766	0.179239	0.400269	-0.200544	0.502075	1.16272	0.818286	1.65215
	ebi-a-GCST90017016	ebi-a-GCST90001985	CD40 on monocytes || id:ebi-a-GCST90001985	|| id:ebi-a-GCST90017016	Inverse variance weighted	10	-0.176481	0.118371	0.135984	-0.408487	0.055526	0.838215	0.664655	1.0571
	ebi-a-GCST90017016	ebi-a-GCST90001985	CD40 on monocytes || id:ebi-a-GCST90001985	|| id:ebi-a-GCST90017016	MR Egger	10	0.139246	0.594862	0.820801	-1.02668	1.30518	1.14941	0.358193	3.68834
	ebi-a-GCST90017016	ebi-a-GCST90001985	CD40 on monocytes || id:ebi-a-GCST90001985	|| id:ebi-a-GCST90017016	Weighted median	10	-0.150306	0.119903	0.21	-0.385316	0.0847037	0.860445	0.680236	1.08839
	ebi-a-GCST90017016	ebi-a-GCST90001665	CD28+ CD45RA+ CD8dim T cell %CD8dim T cell || id:ebi-a-GCST90001665	|| id:ebi-a-GCST90017016	Inverse variance weighted	10	-0.0170167	0.0768627	0.824788	-0.167668	0.133634	0.983127	0.845635	1.14297
	ebi-a-GCST90017016	ebi-a-GCST90001665	CD28+ CD45RA+ CD8dim T cell %CD8dim T cell || id:ebi-a-GCST90001665	|| id:ebi-a-GCST90017016	MR Egger	10	-0.128797	0.390944	0.750275	-0.895048	0.637454	0.879152	0.408588	1.89166
	ebi-a-GCST90017016	ebi-a-GCST90001665	CD28+ CD45RA+ CD8dim T cell %CD8dim T cell || id:ebi-a-GCST90001665	|| id:ebi-a-GCST90017016	Weighted median	10	0.00180848	0.104992	0.986257	-0.203976	0.207593	1.00181	0.815482	1.23071
	ebi-a-GCST90017016	ebi-a-GCST90001555	Effector Memory CD8+ T cell %CD8+ T cell || id:ebi-a-GCST90001555	|| id:ebi-a-GCST90017016	Inverse variance weighted	10	-0.023441	0.0665445	0.724643	-0.153868	0.106986	0.976832	0.857385	1.11292
	ebi-a-GCST90017016	ebi-a-GCST90001555	Effector Memory CD8+ T cell %CD8+ T cell || id:ebi-a-GCST90001555	|| id:ebi-a-GCST90017016	MR Egger	10	-0.179588	0.321448	0.591667	-0.809626	0.45045	0.835614	0.445024	1.56902
	ebi-a-GCST90017016	ebi-a-GCST90001555	Effector Memory CD8+ T cell %CD8+ T cell || id:ebi-a-GCST90001555	|| id:ebi-a-GCST90017016	Weighted median	10	-0.0511554	0.0864922	0.554222	-0.22068	0.118369	0.950131	0.801973	1.12566
	ebi-a-GCST90017016	ebi-a-GCST90001405	Plasma Blast-Plasma Cell Absolute Count || id:ebi-a-GCST90001405	|| id:ebi-a-GCST90017016	Inverse variance weighted	10	-0.0228455	0.0990849	0.817653	-0.217052	0.171361	0.977413	0.804888	1.18692
	ebi-a-GCST90017016	ebi-a-GCST90001405	Plasma Blast-Plasma Cell Absolute Count || id:ebi-a-GCST90001405	|| id:ebi-a-GCST90017016	MR Egger	10	0.183571	0.501458	0.723801	-0.799286	1.16643	1.2015	0.44965	3.21051
	ebi-a-GCST90017016	ebi-a-GCST90001405	Plasma Blast-Plasma Cell Absolute Count || id:ebi-a-GCST90001405	|| id:ebi-a-GCST90017016	Weighted median	10	-0.0569292	0.11746	0.62791	-0.28715	0.173291	0.944661	0.750399	1.18921
	ebi-a-GCST90017016	ebi-a-GCST90001874	HVEM on Terminally Differentiated CD8+ T cell || id:ebi-a-GCST90001874	|| id:ebi-a-GCST90017016	Inverse variance weighted	10	-0.148034	0.186112	0.42638	-0.512814	0.216746	0.862402	0.598808	1.24203
	ebi-a-GCST90017016	ebi-a-GCST90001874	HVEM on Terminally Differentiated CD8+ T cell || id:ebi-a-GCST90001874	|| id:ebi-a-GCST90017016	MR Egger	10	1.13395	0.829708	0.208894	-0.492275	2.76018	3.10792	0.611234	15.8027
	ebi-a-GCST90017016	ebi-a-GCST90001874	HVEM on Terminally Differentiated CD8+ T cell || id:ebi-a-GCST90001874	|| id:ebi-a-GCST90017016	Weighted median	10	-0.306411	0.190347	0.107452	-0.679491	0.0666683	0.736084	0.506875	1.06894
	ebi-a-GCST90017016	ebi-a-GCST90001926	CD127 on granulocyte || id:ebi-a-GCST90001926	|| id:ebi-a-GCST90017016	Inverse variance weighted	10	0.108486	0.0908505	0.232435	-0.0695814	0.286553	1.11459	0.932784	1.33183
	ebi-a-GCST90017016	ebi-a-GCST90001926	CD127 on granulocyte || id:ebi-a-GCST90001926	|| id:ebi-a-GCST90017016	MR Egger	10	-0.175458	0.454158	0.709319	-1.06561	0.714692	0.839073	0.344518	2.04356
	ebi-a-GCST90017016	ebi-a-GCST90001926	CD127 on granulocyte || id:ebi-a-GCST90001926	|| id:ebi-a-GCST90017016	Weighted median	10	0.131638	0.121748	0.279592	-0.106987	0.370264	1.1407	0.898537	1.44812
	ebi-a-GCST90017016	ebi-a-GCST90001474	Plasmacytoid Dendritic Cell %Dendritic Cell || id:ebi-a-GCST90001474	|| id:ebi-a-GCST90017016	Inverse variance weighted	10	-0.0373606	0.0913226	0.682462	-0.216353	0.141632	0.963329	0.805451	1.15215
	ebi-a-GCST90017016	ebi-a-GCST90001474	Plasmacytoid Dendritic Cell %Dendritic Cell || id:ebi-a-GCST90001474	|| id:ebi-a-GCST90017016	MR Egger	10	0.183067	0.461811	0.702166	-0.722083	1.08822	1.20089	0.485739	2.96898
	ebi-a-GCST90017016	ebi-a-GCST90001474	Plasmacytoid Dendritic Cell %Dendritic Cell || id:ebi-a-GCST90001474	|| id:ebi-a-GCST90017016	Weighted median	10	0.0557418	0.109146	0.609555	-0.158184	0.269668	1.05732	0.853692	1.30953
	ebi-a-GCST90017016	ebi-a-GCST90002010	HLA DR on monocyte || id:ebi-a-GCST90002010	|| id:ebi-a-GCST90017016	Inverse variance weighted	10	0.00402217	0.0779397	0.958842	-0.14874	0.156784	1.00403	0.861794	1.16974
	ebi-a-GCST90017016	ebi-a-GCST90002010	HLA DR on monocyte || id:ebi-a-GCST90002010	|| id:ebi-a-GCST90017016	MR Egger	10	-0.347221	0.376301	0.383137	-1.08477	0.390329	0.706649	0.337979	1.47747
	ebi-a-GCST90017016	ebi-a-GCST90002010	HLA DR on monocyte || id:ebi-a-GCST90002010	|| id:ebi-a-GCST90017016	Weighted median	10	-0.0368896	0.109265	0.735653	-0.251049	0.17727	0.963783	0.777984	1.19395
	ebi-a-GCST90017016	ebi-a-GCST90001542	Effector Memory CD4+ T cell Absolute Count || id:ebi-a-GCST90001542	|| id:ebi-a-GCST90017016	Inverse variance weighted	10	-0.0113326	0.0798838	0.887188	-0.167905	0.14524	0.988731	0.845434	1.15632
	ebi-a-GCST90017016	ebi-a-GCST90001542	Effector Memory CD4+ T cell Absolute Count || id:ebi-a-GCST90001542	|| id:ebi-a-GCST90017016	MR Egger	10	-0.0787359	0.385918	0.84343	-0.835135	0.677663	0.924284	0.433816	1.96927
	ebi-a-GCST90017016	ebi-a-GCST90001542	Effector Memory CD4+ T cell Absolute Count || id:ebi-a-GCST90001542	|| id:ebi-a-GCST90017016	Weighted median	10	-0.00249837	0.107547	0.981466	-0.213291	0.208294	0.997505	0.807921	1.23158
	ebi-a-GCST90017016	ebi-a-GCST90001493	Secreting CD4 regulatory T cell %CD4 regulatory T cell || id:ebi-a-GCST90001493	|| id:ebi-a-GCST90017016	Inverse variance weighted	10	-0.0128572	0.0742106	0.862453	-0.15831	0.132596	0.987225	0.853585	1.14179
	ebi-a-GCST90017016	ebi-a-GCST90001493	Secreting CD4 regulatory T cell %CD4 regulatory T cell || id:ebi-a-GCST90001493	|| id:ebi-a-GCST90017016	MR Egger	10	-0.494019	0.358638	0.205667	-1.19695	0.208911	0.610169	0.302114	1.23233
	ebi-a-GCST90017016	ebi-a-GCST90001493	Secreting CD4 regulatory T cell %CD4 regulatory T cell || id:ebi-a-GCST90001493	|| id:ebi-a-GCST90017016	Weighted median	10	-0.0310528	0.101414	0.759454	-0.229824	0.167719	0.969424	0.794673	1.1826
	ebi-a-GCST90017016	ebi-a-GCST90001661	CD28- CD8dim T cell %T cell || id:ebi-a-GCST90001661	|| id:ebi-a-GCST90017016	Inverse variance weighted	10	-0.0660408	0.0793425	0.405211	-0.221552	0.0894706	0.936093	0.801274	1.0936
	ebi-a-GCST90017016	ebi-a-GCST90001661	CD28- CD8dim T cell %T cell || id:ebi-a-GCST90001661	|| id:ebi-a-GCST90017016	MR Egger	10	0.245487	0.383275	0.539756	-0.505731	0.996706	1.27824	0.603065	2.70934
	ebi-a-GCST90017016	ebi-a-GCST90001661	CD28- CD8dim T cell %T cell || id:ebi-a-GCST90001661	|| id:ebi-a-GCST90017016	Weighted median	10	0.040774	0.11267	0.717435	-0.180059	0.261607	1.04162	0.835221	1.29902
	ebi-a-GCST90017016	ebi-a-GCST90001602	Lymphocyte %leukocyte || id:ebi-a-GCST90001602	|| id:ebi-a-GCST90017016	Inverse variance weighted	10	0.0175687	0.0767095	0.818846	-0.132782	0.167919	1.01772	0.875656	1.18284
	ebi-a-GCST90017016	ebi-a-GCST90001602	Lymphocyte %leukocyte || id:ebi-a-GCST90001602	|| id:ebi-a-GCST90017016	MR Egger	10	-0.0477442	0.37264	0.901213	-0.778119	0.68263	0.953378	0.459269	1.97908
	ebi-a-GCST90017016	ebi-a-GCST90001602	Lymphocyte %leukocyte || id:ebi-a-GCST90001602	|| id:ebi-a-GCST90017016	Weighted median	10	0.0505493	0.108025	0.639828	-0.16118	0.262279	1.05185	0.851139	1.29989
	ebi-a-GCST90017016	ebi-a-GCST90001625	HLA DR+ CD4+ T cell %T cell || id:ebi-a-GCST90001625	|| id:ebi-a-GCST90017016	Inverse variance weighted	10	-0.101418	0.0671809	0.13114	-0.233092	0.0302568	0.903556	0.79208	1.03072
	ebi-a-GCST90017016	ebi-a-GCST90001625	HLA DR+ CD4+ T cell %T cell || id:ebi-a-GCST90001625	|| id:ebi-a-GCST90017016	MR Egger	10	-0.0491342	0.337845	0.887966	-0.71131	0.613041	0.952053	0.491001	1.84604
	ebi-a-GCST90017016	ebi-a-GCST90001625	HLA DR+ CD4+ T cell %T cell || id:ebi-a-GCST90001625	|| id:ebi-a-GCST90017016	Weighted median	10	-0.0997821	0.087743	0.255451	-0.271758	0.0721942	0.905035	0.762038	1.07486
	ebi-a-GCST90017016	ebi-a-GCST90002071	SSC-A on myeloid Dendritic Cell || id:ebi-a-GCST90002071	|| id:ebi-a-GCST90017016	Inverse variance weighted	10	-0.0457257	0.0871206	0.599684	-0.216482	0.125031	0.955304	0.805347	1.13318
	ebi-a-GCST90017016	ebi-a-GCST90002071	SSC-A on myeloid Dendritic Cell || id:ebi-a-GCST90002071	|| id:ebi-a-GCST90017016	MR Egger	10	-0.578921	0.421078	0.20645	-1.40423	0.246392	0.560503	0.245555	1.2794
	ebi-a-GCST90017016	ebi-a-GCST90002071	SSC-A on myeloid Dendritic Cell || id:ebi-a-GCST90002071	|| id:ebi-a-GCST90017016	Weighted median	10	-0.101764	0.110775	0.358276	-0.318883	0.115355	0.903243	0.72696	1.12227
	ebi-a-GCST90017016	ebi-a-GCST90001435	Plasma Blast-Plasma Cell %lymphocyte || id:ebi-a-GCST90001435	|| id:ebi-a-GCST90017016	Inverse variance weighted	10	-0.0332713	0.0950733	0.726373	-0.219615	0.153072	0.967276	0.802828	1.16541
	ebi-a-GCST90017016	ebi-a-GCST90001435	Plasma Blast-Plasma Cell %lymphocyte || id:ebi-a-GCST90001435	|| id:ebi-a-GCST90017016	MR Egger	10	0.169869	0.480847	0.733015	-0.772591	1.11233	1.18515	0.461815	3.04143
	ebi-a-GCST90017016	ebi-a-GCST90001435	Plasma Blast-Plasma Cell %lymphocyte || id:ebi-a-GCST90001435	|| id:ebi-a-GCST90017016	Weighted median	10	-0.0186183	0.109796	0.865347	-0.233819	0.196583	0.981554	0.791505	1.21724
	ebi-a-GCST90017016	ebi-a-GCST90001499	Activated & resting CD4 regulatory T cell %CD4 regulatory T cell || id:ebi-a-GCST90001499	|| id:ebi-a-GCST90017016	Inverse variance weighted	10	0.0152932	0.074603	0.837577	-0.130929	0.161515	1.01541	0.87728	1.17529
	ebi-a-GCST90017016	ebi-a-GCST90001499	Activated & resting CD4 regulatory T cell %CD4 regulatory T cell || id:ebi-a-GCST90001499	|| id:ebi-a-GCST90017016	MR Egger	10	0.514462	0.360525	0.191428	-0.192167	1.22109	1.67274	0.825169	3.39088
	ebi-a-GCST90017016	ebi-a-GCST90001499	Activated & resting CD4 regulatory T cell %CD4 regulatory T cell || id:ebi-a-GCST90001499	|| id:ebi-a-GCST90017016	Weighted median	10	0.0372753	0.0991128	0.70685	-0.156986	0.231536	1.03798	0.854716	1.26054
	ebi-a-GCST90017016	ebi-a-GCST90001663	CD28- CD8dim T cell Absolute Count || id:ebi-a-GCST90001663	|| id:ebi-a-GCST90017016	Inverse variance weighted	10	-0.0514236	0.0796841	0.518705	-0.207605	0.104757	0.949876	0.812528	1.11044
	ebi-a-GCST90017016	ebi-a-GCST90001663	CD28- CD8dim T cell Absolute Count || id:ebi-a-GCST90001663	|| id:ebi-a-GCST90017016	MR Egger	10	0.256531	0.384867	0.523817	-0.497809	1.01087	1.29244	0.607861	2.74799
	ebi-a-GCST90017016	ebi-a-GCST90001663	CD28- CD8dim T cell Absolute Count || id:ebi-a-GCST90001663	|| id:ebi-a-GCST90017016	Weighted median	10	-0.0203732	0.103074	0.843315	-0.222399	0.181652	0.979833	0.800596	1.1992
	ebi-a-GCST90017016	ebi-a-GCST90001501	Activated & secreting CD4 regulatory T cell Absolute Count || id:ebi-a-GCST90001501	|| id:ebi-a-GCST90017016	Inverse variance weighted	10	0.00503475	0.127169	0.968419	-0.244217	0.254286	1.00505	0.783318	1.28954
	ebi-a-GCST90017016	ebi-a-GCST90001501	Activated & secreting CD4 regulatory T cell Absolute Count || id:ebi-a-GCST90001501	|| id:ebi-a-GCST90017016	MR Egger	10	-0.185535	0.648278	0.781999	-1.45616	1.08509	0.83066	0.23313	2.9597
	ebi-a-GCST90017016	ebi-a-GCST90001501	Activated & secreting CD4 regulatory T cell Absolute Count || id:ebi-a-GCST90001501	|| id:ebi-a-GCST90017016	Weighted median	10	-0.114762	0.110656	0.299684	-0.331647	0.102123	0.891578	0.71774	1.10752
	ebi-a-GCST90017016	ebi-a-GCST90001407	Memory B cell Absolute Count || id:ebi-a-GCST90001407	|| id:ebi-a-GCST90017016	Inverse variance weighted	10	0.075974	0.102033	0.456512	-0.124011	0.275959	1.07893	0.88337	1.31779
	ebi-a-GCST90017016	ebi-a-GCST90001407	Memory B cell Absolute Count || id:ebi-a-GCST90001407	|| id:ebi-a-GCST90017016	MR Egger	10	0.161422	0.52091	0.764568	-0.859562	1.1824	1.17518	0.423348	3.26221
	ebi-a-GCST90017016	ebi-a-GCST90001407	Memory B cell Absolute Count || id:ebi-a-GCST90001407	|| id:ebi-a-GCST90017016	Weighted median	10	0.184609	0.118079	0.117948	-0.0468244	0.416043	1.20275	0.954255	1.51595
	ebi-a-GCST90017016	ebi-a-GCST90001975	FSC-A on HLA DR+ T cell || id:ebi-a-GCST90001975	|| id:ebi-a-GCST90017016	Inverse variance weighted	10	-0.0742109	0.101148	0.463138	-0.27246	0.124038	0.928476	0.761504	1.13206
	ebi-a-GCST90017016	ebi-a-GCST90001975	FSC-A on HLA DR+ T cell || id:ebi-a-GCST90001975	|| id:ebi-a-GCST90017016	MR Egger	10	-0.317012	0.51051	0.551896	-1.31761	0.683587	0.728322	0.267774	1.98097
	ebi-a-GCST90017016	ebi-a-GCST90001975	FSC-A on HLA DR+ T cell || id:ebi-a-GCST90001975	|| id:ebi-a-GCST90017016	Weighted median	10	-0.0644382	0.113258	0.569388	-0.286423	0.157547	0.937594	0.750945	1.17064
	ebi-a-GCST90017016	ebi-a-GCST90001482	Resting CD4 regulatory T cell %CD4+ T cell || id:ebi-a-GCST90001482	|| id:ebi-a-GCST90017016	Inverse variance weighted	10	-0.0032726	0.0737075	0.964586	-0.147739	0.141194	0.996733	0.862656	1.15165
	ebi-a-GCST90017016	ebi-a-GCST90001482	Resting CD4 regulatory T cell %CD4+ T cell || id:ebi-a-GCST90001482	|| id:ebi-a-GCST90017016	MR Egger	10	0.578327	0.35021	0.137268	-0.108085	1.26474	1.78305	0.897551	3.54217
	ebi-a-GCST90017016	ebi-a-GCST90001482	Resting CD4 regulatory T cell %CD4+ T cell || id:ebi-a-GCST90001482	|| id:ebi-a-GCST90017016	Weighted median	10	-0.075778	0.105206	0.47135	-0.281981	0.130425	0.927022	0.754288	1.13931
genus Lachnospiraceae UCG008	ebi-a-GCST90017027	ebi-a-GCST90001991	HLA DR on CD14+ monocyte || id:ebi-a-GCST90001991	|| id:ebi-a-GCST90017027	Inverse variance weighted	11	0.00933348	0.0977319	0.923917	-0.182221	0.200888	1.00938	0.833417	1.22249
	ebi-a-GCST90017027	ebi-a-GCST90001991	HLA DR on CD14+ monocyte || id:ebi-a-GCST90001991	|| id:ebi-a-GCST90017027	MR Egger	11	0.388091	0.466046	0.42654	-0.525358	1.30154	1.47416	0.591344	3.67495
	ebi-a-GCST90017027	ebi-a-GCST90001991	HLA DR on CD14+ monocyte || id:ebi-a-GCST90001991	|| id:ebi-a-GCST90017027	Weighted median	11	-0.11756	0.138173	0.39487	-0.38838	0.153259	0.889087	0.678155	1.16563
	ebi-a-GCST90017027	ebi-a-GCST90001988	HLA DR on CD14+ CD16- monocyte || id:ebi-a-GCST90001988	|| id:ebi-a-GCST90017027	Inverse variance weighted	11	0.0262732	0.100253	0.793269	-0.170224	0.22277	1.02662	0.843476	1.24953
	ebi-a-GCST90017027	ebi-a-GCST90001988	HLA DR on CD14+ CD16- monocyte || id:ebi-a-GCST90001988	|| id:ebi-a-GCST90017027	MR Egger	11	0.418475	0.4781	0.404172	-0.518602	1.35555	1.51964	0.595352	3.8789
	ebi-a-GCST90017027	ebi-a-GCST90001988	HLA DR on CD14+ CD16- monocyte || id:ebi-a-GCST90001988	|| id:ebi-a-GCST90017027	Weighted median	11	-0.0993583	0.135731	0.464154	-0.365391	0.166674	0.905418	0.693925	1.18137
	ebi-a-GCST90017027	ebi-a-GCST90002106	HLA DR on Dendritic Cell || id:ebi-a-GCST90002106	|| id:ebi-a-GCST90017027	Inverse variance weighted	11	0.045671	0.10715	0.669937	-0.164343	0.255685	1.04673	0.848451	1.29135
	ebi-a-GCST90017027	ebi-a-GCST90002106	HLA DR on Dendritic Cell || id:ebi-a-GCST90002106	|| id:ebi-a-GCST90017027	MR Egger	11	0.298495	0.506547	0.570171	-0.694337	1.29133	1.34783	0.499405	3.63761
	ebi-a-GCST90017027	ebi-a-GCST90002106	HLA DR on Dendritic Cell || id:ebi-a-GCST90002106	|| id:ebi-a-GCST90017027	Weighted median	11	0.0321017	0.144995	0.824783	-0.252089	0.316293	1.03262	0.777175	1.37203
	ebi-a-GCST90017027	ebi-a-GCST90002105	HLA DR on plasmacytoid Dendritic Cell || id:ebi-a-GCST90002105	|| id:ebi-a-GCST90017027	Inverse variance weighted	11	-0.0440421	0.104902	0.674602	-0.24965	0.161566	0.956914	0.779073	1.17535
	ebi-a-GCST90017027	ebi-a-GCST90002105	HLA DR on plasmacytoid Dendritic Cell || id:ebi-a-GCST90002105	|| id:ebi-a-GCST90017027	MR Egger	11	0.330558	0.495082	0.521088	-0.639803	1.30092	1.39174	0.527396	3.67267
	ebi-a-GCST90017027	ebi-a-GCST90002105	HLA DR on plasmacytoid Dendritic Cell || id:ebi-a-GCST90002105	|| id:ebi-a-GCST90017027	Weighted median	11	-0.077362	0.139415	0.578959	-0.350615	0.195891	0.925555	0.704255	1.21639
	ebi-a-GCST90017027	ebi-a-GCST90001779	CD25 on IgD+ CD24- B cell || id:ebi-a-GCST90001779	|| id:ebi-a-GCST90017027	Inverse variance weighted	11	0.091546	0.0963552	0.342067	-0.0973103	0.280402	1.09587	0.907274	1.32366
	ebi-a-GCST90017027	ebi-a-GCST90001779	CD25 on IgD+ CD24- B cell || id:ebi-a-GCST90001779	|| id:ebi-a-GCST90017027	MR Egger	11	-0.0129971	0.453487	0.977761	-0.901831	0.875836	0.987087	0.405826	2.40088
	ebi-a-GCST90017027	ebi-a-GCST90001779	CD25 on IgD+ CD24- B cell || id:ebi-a-GCST90001779	|| id:ebi-a-GCST90017027	Weighted median	11	0.0233552	0.131235	0.85875	-0.233865	0.280575	1.02363	0.791469	1.32389
	ebi-a-GCST90017027	ebi-a-GCST90001967	FSC-A on CD14+ monocyte || id:ebi-a-GCST90001967	|| id:ebi-a-GCST90017027	Inverse variance weighted	11	-0.110014	0.121082	0.363566	-0.347335	0.127307	0.895821	0.706569	1.13577
	ebi-a-GCST90017027	ebi-a-GCST90001967	FSC-A on CD14+ monocyte || id:ebi-a-GCST90001967	|| id:ebi-a-GCST90017027	MR Egger	11	0.613615	0.551441	0.294654	-0.46721	1.69444	1.8471	0.626748	5.4436
	ebi-a-GCST90017027	ebi-a-GCST90001967	FSC-A on CD14+ monocyte || id:ebi-a-GCST90001967	|| id:ebi-a-GCST90017027	Weighted median	11	-0.198481	0.141269	0.160026	-0.475369	0.0784066	0.819975	0.621656	1.08156
	ebi-a-GCST90017027	ebi-a-GCST90001402	Switched memory B cell %B cell || id:ebi-a-GCST90001402	|| id:ebi-a-GCST90017027	Inverse variance weighted	11	0.00112258	0.0980655	0.990867	-0.191086	0.193331	1.00112	0.826062	1.21328
	ebi-a-GCST90017027	ebi-a-GCST90001402	Switched memory B cell %B cell || id:ebi-a-GCST90001402	|| id:ebi-a-GCST90017027	MR Egger	11	0.373139	0.469167	0.446893	-0.546428	1.29271	1.45229	0.579014	3.64263
	ebi-a-GCST90017027	ebi-a-GCST90001402	Switched memory B cell %B cell || id:ebi-a-GCST90001402	|| id:ebi-a-GCST90017027	Weighted median	11	0.157924	0.142971	0.26934	-0.1223	0.438147	1.17108	0.884883	1.54983
	ebi-a-GCST90017027	ebi-a-GCST90001502	Activated & secreting CD4 regulatory T cell %CD4 regulatory T cell || id:ebi-a-GCST90001502	|| id:ebi-a-GCST90017027	Inverse variance weighted	11	-0.0669825	0.0884913	0.449086	-0.240425	0.10646	0.935212	0.786293	1.11233
	ebi-a-GCST90017027	ebi-a-GCST90001502	Activated & secreting CD4 regulatory T cell %CD4 regulatory T cell || id:ebi-a-GCST90001502	|| id:ebi-a-GCST90017027	MR Egger	11	-0.441681	0.421257	0.321755	-1.26734	0.383983	0.642955	0.281578	1.46812
	ebi-a-GCST90017027	ebi-a-GCST90001502	Activated & secreting CD4 regulatory T cell %CD4 regulatory T cell || id:ebi-a-GCST90001502	|| id:ebi-a-GCST90017027	Weighted median	11	-0.0446917	0.119979	0.709524	-0.279851	0.190468	0.956292	0.755896	1.20982
	ebi-a-GCST90017027	ebi-a-GCST90002108	HLA DR on CD33+ HLA DR+ CD14- || id:ebi-a-GCST90002108	|| id:ebi-a-GCST90017027	Inverse variance weighted	11	-0.0894062	0.141155	0.526479	-0.36607	0.187258	0.914474	0.693454	1.20594
	ebi-a-GCST90017027	ebi-a-GCST90002108	HLA DR on CD33+ HLA DR+ CD14- || id:ebi-a-GCST90002108	|| id:ebi-a-GCST90017027	MR Egger	11	0.403097	0.670997	0.562832	-0.912058	1.71825	1.49645	0.401697	5.57477
	ebi-a-GCST90017027	ebi-a-GCST90002108	HLA DR on CD33+ HLA DR+ CD14- || id:ebi-a-GCST90002108	|| id:ebi-a-GCST90017027	Weighted median	11	-0.0427986	0.18185	0.813937	-0.399225	0.313628	0.958104	0.67084	1.36838
	ebi-a-GCST90017027	ebi-a-GCST90001879	HVEM on Terminally Differentiated CD4+ T cell || id:ebi-a-GCST90001879	|| id:ebi-a-GCST90017027	Inverse variance weighted	11	0.180466	0.170037	0.28854	-0.152807	0.513739	1.19778	0.858295	1.67153
	ebi-a-GCST90017027	ebi-a-GCST90001879	HVEM on Terminally Differentiated CD4+ T cell || id:ebi-a-GCST90001879	|| id:ebi-a-GCST90017027	MR Egger	11	-0.47676	0.826808	0.578326	-2.0973	1.14378	0.620792	0.122787	3.13862
	ebi-a-GCST90017027	ebi-a-GCST90001879	HVEM on Terminally Differentiated CD4+ T cell || id:ebi-a-GCST90001879	|| id:ebi-a-GCST90017027	Weighted median	11	0.347157	0.206639	0.0929545	-0.057856	0.75217	1.41504	0.943786	2.1216
	ebi-a-GCST90017027	ebi-a-GCST90002001	CD64 on CD14- CD16- || id:ebi-a-GCST90002001	|| id:ebi-a-GCST90017027	Inverse variance weighted	11	-0.0745396	0.0983786	0.448642	-0.267362	0.118283	0.928171	0.765396	1.12556
	ebi-a-GCST90017027	ebi-a-GCST90002001	CD64 on CD14- CD16- || id:ebi-a-GCST90002001	|| id:ebi-a-GCST90017027	MR Egger	11	-0.301376	0.4828	0.547974	-1.24766	0.644912	0.739799	0.287175	1.90582
	ebi-a-GCST90017027	ebi-a-GCST90002001	CD64 on CD14- CD16- || id:ebi-a-GCST90002001	|| id:ebi-a-GCST90017027	Weighted median	11	-0.169142	0.128436	0.187861	-0.420877	0.082593	0.844389	0.656471	1.0861
	ebi-a-GCST90017027	ebi-a-GCST90001871	HVEM on T cell || id:ebi-a-GCST90001871	|| id:ebi-a-GCST90017027	Inverse variance weighted	11	0.285103	0.160156	0.0750505	-0.0288033	0.59901	1.3299	0.971608	1.82031
	ebi-a-GCST90017027	ebi-a-GCST90001871	HVEM on T cell || id:ebi-a-GCST90001871	|| id:ebi-a-GCST90017027	MR Egger	11	0.302305	0.806773	0.716554	-1.27897	1.88358	1.35297	0.278324	6.57701
	ebi-a-GCST90017027	ebi-a-GCST90001871	HVEM on T cell || id:ebi-a-GCST90001871	|| id:ebi-a-GCST90017027	Weighted median	11	0.292687	0.223595	0.190532	-0.145559	0.730932	1.34002	0.864539	2.07702
	ebi-a-GCST90017027	ebi-a-GCST90001423	CD20- CD38- B cell Absolute Count || id:ebi-a-GCST90001423	|| id:ebi-a-GCST90017027	Inverse variance weighted	11	0.0538533	0.0940665	0.566982	-0.130517	0.238224	1.05533	0.877641	1.26899
	ebi-a-GCST90017027	ebi-a-GCST90001423	CD20- CD38- B cell Absolute Count || id:ebi-a-GCST90001423	|| id:ebi-a-GCST90017027	MR Egger	11	0.0892153	0.443599	0.845079	-0.780238	0.958669	1.09332	0.458297	2.60822
	ebi-a-GCST90017027	ebi-a-GCST90001423	CD20- CD38- B cell Absolute Count || id:ebi-a-GCST90001423	|| id:ebi-a-GCST90017027	Weighted median	11	-0.0438766	0.130114	0.735955	-0.298901	0.211148	0.957072	0.741633	1.23509
	ebi-a-GCST90017027	ebi-a-GCST90001492	Secreting CD4 regulatory T cell Absolute Count || id:ebi-a-GCST90001492	|| id:ebi-a-GCST90017027	Inverse variance weighted	11	-0.0306243	0.100211	0.75991	-0.227037	0.165789	0.96984	0.796891	1.18032
	ebi-a-GCST90017027	ebi-a-GCST90001492	Secreting CD4 regulatory T cell Absolute Count || id:ebi-a-GCST90001492	|| id:ebi-a-GCST90017027	MR Egger	11	0.00936675	0.472979	0.984632	-0.917672	0.936405	1.00941	0.399448	2.5508
	ebi-a-GCST90017027	ebi-a-GCST90001492	Secreting CD4 regulatory T cell Absolute Count || id:ebi-a-GCST90001492	|| id:ebi-a-GCST90017027	Weighted median	11	-0.00780934	0.124033	0.949797	-0.250914	0.235295	0.992221	0.778089	1.26528
	ebi-a-GCST90017027	ebi-a-GCST90001519	CD33+ HLA DR+ CD14- %CD33+ HLA DR+ || id:ebi-a-GCST90001519	|| id:ebi-a-GCST90017027	Inverse variance weighted	11	0.106997	0.129243	0.407742	-0.14632	0.360314	1.11293	0.863881	1.43378
	ebi-a-GCST90017027	ebi-a-GCST90001519	CD33+ HLA DR+ CD14- %CD33+ HLA DR+ || id:ebi-a-GCST90001519	|| id:ebi-a-GCST90017027	MR Egger	11	-0.392489	0.615672	0.539679	-1.59921	0.814228	0.675374	0.202057	2.25743
	ebi-a-GCST90017027	ebi-a-GCST90001519	CD33+ HLA DR+ CD14- %CD33+ HLA DR+ || id:ebi-a-GCST90001519	|| id:ebi-a-GCST90017027	Weighted median	11	0.154096	0.16841	0.360188	-0.175987	0.48418	1.1666	0.838629	1.62284
	ebi-a-GCST90017027	ebi-a-GCST90001596	CD8dim T cell Absolute Count || id:ebi-a-GCST90001596	|| id:ebi-a-GCST90017027	Inverse variance weighted	11	-0.0392192	0.093295	0.674209	-0.222077	0.143639	0.96154	0.800853	1.15447
	ebi-a-GCST90017027	ebi-a-GCST90001596	CD8dim T cell Absolute Count || id:ebi-a-GCST90001596	|| id:ebi-a-GCST90017027	MR Egger	11	0.186772	0.446507	0.685535	-0.688381	1.06193	1.20535	0.502389	2.89193
	ebi-a-GCST90017027	ebi-a-GCST90001596	CD8dim T cell Absolute Count || id:ebi-a-GCST90001596	|| id:ebi-a-GCST90017027	Weighted median	11	0.0527467	0.127253	0.678505	-0.196668	0.302162	1.05416	0.821463	1.35278
	ebi-a-GCST90017027	ebi-a-GCST90002112	HLA DR on CD33- HLA DR+ || id:ebi-a-GCST90002112	|| id:ebi-a-GCST90017027	Inverse variance weighted	11	-0.0570953	0.139629	0.682609	-0.330769	0.216578	0.944504	0.718371	1.24182
	ebi-a-GCST90017027	ebi-a-GCST90002112	HLA DR on CD33- HLA DR+ || id:ebi-a-GCST90002112	|| id:ebi-a-GCST90017027	MR Egger	11	0.657528	0.661959	0.346514	-0.639913	1.95497	1.93002	0.527339	7.0637
	ebi-a-GCST90017027	ebi-a-GCST90002112	HLA DR on CD33- HLA DR+ || id:ebi-a-GCST90002112	|| id:ebi-a-GCST90017027	Weighted median	11	-0.148006	0.182169	0.416525	-0.505056	0.209045	0.862426	0.603472	1.2325
	ebi-a-GCST90017027	ebi-a-GCST90001985	CD40 on monocytes || id:ebi-a-GCST90001985	|| id:ebi-a-GCST90017027	Inverse variance weighted	11	0.076721	0.0973046	0.430426	-0.113996	0.267438	1.07974	0.892261	1.30661
	ebi-a-GCST90017027	ebi-a-GCST90001985	CD40 on monocytes || id:ebi-a-GCST90001985	|| id:ebi-a-GCST90017027	MR Egger	11	0.102499	0.457809	0.827843	-0.794806	0.999803	1.10794	0.451669	2.71775
	ebi-a-GCST90017027	ebi-a-GCST90001985	CD40 on monocytes || id:ebi-a-GCST90001985	|| id:ebi-a-GCST90017027	Weighted median	11	0.0342184	0.122893	0.780674	-0.206652	0.275089	1.03481	0.813303	1.31665
	ebi-a-GCST90017027	ebi-a-GCST90001665	CD28+ CD45RA+ CD8dim T cell %CD8dim T cell || id:ebi-a-GCST90001665	|| id:ebi-a-GCST90017027	Inverse variance weighted	11	-0.0925938	0.0957924	0.333739	-0.280347	0.0951593	0.911564	0.755522	1.09983
	ebi-a-GCST90017027	ebi-a-GCST90001665	CD28+ CD45RA+ CD8dim T cell %CD8dim T cell || id:ebi-a-GCST90001665	|| id:ebi-a-GCST90017027	MR Egger	11	-0.0988791	0.453526	0.832274	-0.98779	0.790031	0.905852	0.372399	2.20347
	ebi-a-GCST90017027	ebi-a-GCST90001665	CD28+ CD45RA+ CD8dim T cell %CD8dim T cell || id:ebi-a-GCST90001665	|| id:ebi-a-GCST90017027	Weighted median	11	-0.145048	0.119198	0.223653	-0.378676	0.0885791	0.86498	0.684767	1.09262
	ebi-a-GCST90017027	ebi-a-GCST90001555	Effector Memory CD8+ T cell %CD8+ T cell || id:ebi-a-GCST90001555	|| id:ebi-a-GCST90017027	Inverse variance weighted	11	-0.0486445	0.107295	0.650281	-0.258943	0.161654	0.95252	0.771867	1.17545
	ebi-a-GCST90017027	ebi-a-GCST90001555	Effector Memory CD8+ T cell %CD8+ T cell || id:ebi-a-GCST90001555	|| id:ebi-a-GCST90017027	MR Egger	11	-0.0830189	0.534875	0.88008	-1.13137	0.965336	0.920334	0.32259	2.62567
	ebi-a-GCST90017027	ebi-a-GCST90001555	Effector Memory CD8+ T cell %CD8+ T cell || id:ebi-a-GCST90001555	|| id:ebi-a-GCST90017027	Weighted median	11	0.0235804	0.113622	0.835593	-0.199118	0.246279	1.02386	0.819453	1.27926
	ebi-a-GCST90017027	ebi-a-GCST90001405	Plasma Blast-Plasma Cell Absolute Count || id:ebi-a-GCST90001405	|| id:ebi-a-GCST90017027	Inverse variance weighted	11	-0.0514241	0.0930608	0.580547	-0.233823	0.130975	0.949876	0.791502	1.13994
	ebi-a-GCST90017027	ebi-a-GCST90001405	Plasma Blast-Plasma Cell Absolute Count || id:ebi-a-GCST90001405	|| id:ebi-a-GCST90017027	MR Egger	11	0.0548634	0.438667	0.903218	-0.804924	0.914651	1.0564	0.447122	2.4959
	ebi-a-GCST90017027	ebi-a-GCST90001405	Plasma Blast-Plasma Cell Absolute Count || id:ebi-a-GCST90001405	|| id:ebi-a-GCST90017027	Weighted median	11	-0.0405176	0.112878	0.719633	-0.261759	0.180724	0.960292	0.769697	1.19808
	ebi-a-GCST90017027	ebi-a-GCST90001874	HVEM on Terminally Differentiated CD8+ T cell || id:ebi-a-GCST90001874	|| id:ebi-a-GCST90017027	Inverse variance weighted	11	0.138849	0.211564	0.511631	-0.275816	0.553514	1.14895	0.758953	1.73935
	ebi-a-GCST90017027	ebi-a-GCST90001874	HVEM on Terminally Differentiated CD8+ T cell || id:ebi-a-GCST90001874	|| id:ebi-a-GCST90017027	MR Egger	11	-0.662085	1.03103	0.536781	-2.6829	1.35873	0.515775	0.0683648	3.89124
	ebi-a-GCST90017027	ebi-a-GCST90001874	HVEM on Terminally Differentiated CD8+ T cell || id:ebi-a-GCST90001874	|| id:ebi-a-GCST90017027	Weighted median	11	0.00557411	0.246163	0.981934	-0.476906	0.488054	1.00559	0.620701	1.62914
	ebi-a-GCST90017027	ebi-a-GCST90001926	CD127 on granulocyte || id:ebi-a-GCST90001926	|| id:ebi-a-GCST90017027	Inverse variance weighted	11	0.0477323	0.107476	0.656956	-0.162921	0.258386	1.04889	0.849658	1.29484
	ebi-a-GCST90017027	ebi-a-GCST90001926	CD127 on granulocyte || id:ebi-a-GCST90001926	|| id:ebi-a-GCST90017027	MR Egger	11	0.227892	0.508136	0.664405	-0.768054	1.22384	1.25595	0.463915	3.40021
	ebi-a-GCST90017027	ebi-a-GCST90001926	CD127 on granulocyte || id:ebi-a-GCST90001926	|| id:ebi-a-GCST90017027	Weighted median	11	0.0131342	0.141878	0.926242	-0.264947	0.291215	1.01322	0.767247	1.33805
	ebi-a-GCST90017027	ebi-a-GCST90001474	Plasmacytoid Dendritic Cell %Dendritic Cell || id:ebi-a-GCST90001474	|| id:ebi-a-GCST90017027	Inverse variance weighted	11	0.0200974	0.105496	0.848914	-0.186675	0.22687	1.0203	0.829714	1.25467
	ebi-a-GCST90017027	ebi-a-GCST90001474	Plasmacytoid Dendritic Cell %Dendritic Cell || id:ebi-a-GCST90001474	|| id:ebi-a-GCST90017027	MR Egger	11	0.196571	0.521355	0.714881	-0.825284	1.21843	1.21722	0.43811	3.38186
	ebi-a-GCST90017027	ebi-a-GCST90001474	Plasmacytoid Dendritic Cell %Dendritic Cell || id:ebi-a-GCST90001474	|| id:ebi-a-GCST90017027	Weighted median	11	-0.0258468	0.13871	0.85218	-0.297717	0.246024	0.974484	0.742511	1.27893
	ebi-a-GCST90017027	ebi-a-GCST90002010	HLA DR on monocyte || id:ebi-a-GCST90002010	|| id:ebi-a-GCST90017027	Inverse variance weighted	11	0.000270426	0.097463	0.997786	-0.190757	0.191298	1.00027	0.826333	1.21082
	ebi-a-GCST90017027	ebi-a-GCST90002010	HLA DR on monocyte || id:ebi-a-GCST90002010	|| id:ebi-a-GCST90017027	MR Egger	11	0.166628	0.45812	0.724463	-0.731287	1.06454	1.18131	0.481289	2.89951
	ebi-a-GCST90017027	ebi-a-GCST90002010	HLA DR on monocyte || id:ebi-a-GCST90002010	|| id:ebi-a-GCST90017027	Weighted median	11	-0.0120155	0.130671	0.926736	-0.268132	0.244101	0.988056	0.764807	1.27647
	ebi-a-GCST90017027	ebi-a-GCST90001542	Effector Memory CD4+ T cell Absolute Count || id:ebi-a-GCST90001542	|| id:ebi-a-GCST90017027	Inverse variance weighted	11	-0.0865237	0.0995479	0.384756	-0.281638	0.10859	0.917114	0.754547	1.11471
	ebi-a-GCST90017027	ebi-a-GCST90001542	Effector Memory CD4+ T cell Absolute Count || id:ebi-a-GCST90001542	|| id:ebi-a-GCST90017027	MR Egger	11	-0.201337	0.469681	0.678242	-1.12191	0.719238	0.817637	0.325656	2.05287
	ebi-a-GCST90017027	ebi-a-GCST90001542	Effector Memory CD4+ T cell Absolute Count || id:ebi-a-GCST90001542	|| id:ebi-a-GCST90017027	Weighted median	11	0.0729397	0.133576	0.585028	-0.188869	0.334748	1.07567	0.827895	1.39759
	ebi-a-GCST90017027	ebi-a-GCST90001493	Secreting CD4 regulatory T cell %CD4 regulatory T cell || id:ebi-a-GCST90001493	|| id:ebi-a-GCST90017027	Inverse variance weighted	11	-0.04947	0.0924571	0.592609	-0.230686	0.131746	0.951734	0.793989	1.14082
	ebi-a-GCST90017027	ebi-a-GCST90001493	Secreting CD4 regulatory T cell %CD4 regulatory T cell || id:ebi-a-GCST90001493	|| id:ebi-a-GCST90017027	MR Egger	11	-0.422912	0.436705	0.35814	-1.27885	0.43303	0.655137	0.278356	1.54192
	ebi-a-GCST90017027	ebi-a-GCST90001493	Secreting CD4 regulatory T cell %CD4 regulatory T cell || id:ebi-a-GCST90001493	|| id:ebi-a-GCST90017027	Weighted median	11	0.0284938	0.122276	0.815739	-0.211167	0.268155	1.0289	0.809639	1.30755
	ebi-a-GCST90017027	ebi-a-GCST90001661	CD28- CD8dim T cell %T cell || id:ebi-a-GCST90001661	|| id:ebi-a-GCST90017027	Inverse variance weighted	11	-0.0201813	0.0988809	0.838278	-0.213988	0.173625	0.980021	0.807358	1.18961
	ebi-a-GCST90017027	ebi-a-GCST90001661	CD28- CD8dim T cell %T cell || id:ebi-a-GCST90001661	|| id:ebi-a-GCST90017027	MR Egger	11	0.212312	0.468511	0.661159	-0.70597	1.13059	1.23653	0.493629	3.0975
	ebi-a-GCST90017027	ebi-a-GCST90001661	CD28- CD8dim T cell %T cell || id:ebi-a-GCST90001661	|| id:ebi-a-GCST90017027	Weighted median	11	0.00108706	0.134281	0.993541	-0.262103	0.264277	1.00109	0.769432	1.30249
	ebi-a-GCST90017027	ebi-a-GCST90001602	Lymphocyte %leukocyte || id:ebi-a-GCST90001602	|| id:ebi-a-GCST90017027	Inverse variance weighted	11	-0.0681896	0.114109	0.550118	-0.291843	0.155464	0.934083	0.746886	1.1682
	ebi-a-GCST90017027	ebi-a-GCST90001602	Lymphocyte %leukocyte || id:ebi-a-GCST90001602	|| id:ebi-a-GCST90017027	MR Egger	11	0.882619	0.46605	0.090779	-0.0308383	1.79608	2.41722	0.969632	6.02596
	ebi-a-GCST90017027	ebi-a-GCST90001602	Lymphocyte %leukocyte || id:ebi-a-GCST90001602	|| id:ebi-a-GCST90017027	Weighted median	11	-0.109625	0.139418	0.431691	-0.382884	0.163635	0.896171	0.681892	1.17778
	ebi-a-GCST90017027	ebi-a-GCST90001625	HLA DR+ CD4+ T cell %T cell || id:ebi-a-GCST90001625	|| id:ebi-a-GCST90017027	Inverse variance weighted	11	-0.0468138	0.102214	0.646955	-0.247154	0.153526	0.954265	0.78102	1.16594
	ebi-a-GCST90017027	ebi-a-GCST90001625	HLA DR+ CD4+ T cell %T cell || id:ebi-a-GCST90001625	|| id:ebi-a-GCST90017027	MR Egger	11	0.0901759	0.508016	0.863042	-0.905535	1.08589	1.09437	0.404326	2.96206
	ebi-a-GCST90017027	ebi-a-GCST90001625	HLA DR+ CD4+ T cell %T cell || id:ebi-a-GCST90001625	|| id:ebi-a-GCST90017027	Weighted median	11	-0.0470075	0.123883	0.704353	-0.289818	0.195803	0.95408	0.7484	1.21629
	ebi-a-GCST90017027	ebi-a-GCST90002071	SSC-A on myeloid Dendritic Cell || id:ebi-a-GCST90002071	|| id:ebi-a-GCST90017027	Inverse variance weighted	11	-0.199643	0.10868	0.0662136	-0.412656	0.0133704	0.819023	0.66189	1.01346
	ebi-a-GCST90017027	ebi-a-GCST90002071	SSC-A on myeloid Dendritic Cell || id:ebi-a-GCST90002071	|| id:ebi-a-GCST90017027	MR Egger	11	0.723798	0.515048	0.193497	-0.285695	1.73329	2.06225	0.751491	5.65925
	ebi-a-GCST90017027	ebi-a-GCST90002071	SSC-A on myeloid Dendritic Cell || id:ebi-a-GCST90002071	|| id:ebi-a-GCST90017027	Weighted median	11	-0.218861	0.149685	0.143702	-0.512245	0.0745218	0.803433	0.599149	1.07737
	ebi-a-GCST90017027	ebi-a-GCST90001435	Plasma Blast-Plasma Cell %lymphocyte || id:ebi-a-GCST90001435	|| id:ebi-a-GCST90017027	Inverse variance weighted	11	-0.017485	0.0947344	0.853567	-0.203164	0.168194	0.982667	0.816144	1.18317
	ebi-a-GCST90017027	ebi-a-GCST90001435	Plasma Blast-Plasma Cell %lymphocyte || id:ebi-a-GCST90001435	|| id:ebi-a-GCST90017027	MR Egger	11	-0.141648	0.446329	0.758207	-1.01645	0.733156	0.867927	0.361876	2.08164
	ebi-a-GCST90017027	ebi-a-GCST90001435	Plasma Blast-Plasma Cell %lymphocyte || id:ebi-a-GCST90001435	|| id:ebi-a-GCST90017027	Weighted median	11	-0.0342964	0.118023	0.771364	-0.265621	0.197029	0.966285	0.766729	1.21778
	ebi-a-GCST90017027	ebi-a-GCST90001499	Activated & resting CD4 regulatory T cell %CD4 regulatory T cell || id:ebi-a-GCST90001499	|| id:ebi-a-GCST90017027	Inverse variance weighted	11	0.0494007	0.0929333	0.595023	-0.132749	0.23155	1.05064	0.875685	1.26055
	ebi-a-GCST90017027	ebi-a-GCST90001499	Activated & resting CD4 regulatory T cell %CD4 regulatory T cell || id:ebi-a-GCST90001499	|| id:ebi-a-GCST90017027	MR Egger	11	0.427179	0.43896	0.3559	-0.433182	1.28754	1.53293	0.648443	3.62386
	ebi-a-GCST90017027	ebi-a-GCST90001499	Activated & resting CD4 regulatory T cell %CD4 regulatory T cell || id:ebi-a-GCST90001499	|| id:ebi-a-GCST90017027	Weighted median	11	-0.0331603	0.127245	0.7944	-0.282561	0.21624	0.967384	0.753851	1.2414
	ebi-a-GCST90017027	ebi-a-GCST90001663	CD28- CD8dim T cell Absolute Count || id:ebi-a-GCST90001663	|| id:ebi-a-GCST90017027	Inverse variance weighted	11	-0.0687002	0.115732	0.55277	-0.295535	0.158135	0.933607	0.744133	1.17132
	ebi-a-GCST90017027	ebi-a-GCST90001663	CD28- CD8dim T cell Absolute Count || id:ebi-a-GCST90001663	|| id:ebi-a-GCST90017027	MR Egger	11	0.537647	0.539268	0.344816	-0.519318	1.59461	1.71197	0.594926	4.92641
	ebi-a-GCST90017027	ebi-a-GCST90001663	CD28- CD8dim T cell Absolute Count || id:ebi-a-GCST90001663	|| id:ebi-a-GCST90017027	Weighted median	11	0.0118092	0.145876	0.935479	-0.274107	0.297725	1.01188	0.760251	1.34679
	ebi-a-GCST90017027	ebi-a-GCST90001501	Activated & secreting CD4 regulatory T cell Absolute Count || id:ebi-a-GCST90001501	|| id:ebi-a-GCST90017027	Inverse variance weighted	11	-0.0411718	0.100159	0.681025	-0.237483	0.15514	0.959664	0.78861	1.16782
	ebi-a-GCST90017027	ebi-a-GCST90001501	Activated & secreting CD4 regulatory T cell Absolute Count || id:ebi-a-GCST90001501	|| id:ebi-a-GCST90017027	MR Egger	11	0.0357798	0.472782	0.94133	-0.890873	0.962433	1.03643	0.410297	2.61806
	ebi-a-GCST90017027	ebi-a-GCST90001501	Activated & secreting CD4 regulatory T cell Absolute Count || id:ebi-a-GCST90001501	|| id:ebi-a-GCST90017027	Weighted median	11	-0.0523243	0.124793	0.675006	-0.296919	0.192271	0.949021	0.743104	1.212
	ebi-a-GCST90017027	ebi-a-GCST90001407	Memory B cell Absolute Count || id:ebi-a-GCST90001407	|| id:ebi-a-GCST90017027	Inverse variance weighted	11	0.0838505	0.0961815	0.38332	-0.104665	0.272366	1.08747	0.900626	1.31307
	ebi-a-GCST90017027	ebi-a-GCST90001407	Memory B cell Absolute Count || id:ebi-a-GCST90001407	|| id:ebi-a-GCST90017027	MR Egger	11	0.184594	0.451935	0.692488	-0.701199	1.07039	1.20273	0.49599	2.91651
	ebi-a-GCST90017027	ebi-a-GCST90001407	Memory B cell Absolute Count || id:ebi-a-GCST90001407	|| id:ebi-a-GCST90017027	Weighted median	11	0.0229706	0.134509	0.864402	-0.240668	0.286609	1.02324	0.786103	1.3319
	ebi-a-GCST90017027	ebi-a-GCST90001975	FSC-A on HLA DR+ T cell || id:ebi-a-GCST90001975	|| id:ebi-a-GCST90017027	Inverse variance weighted	11	0.1168	0.101558	0.250108	-0.0822528	0.315853	1.12389	0.921039	1.37143
	ebi-a-GCST90017027	ebi-a-GCST90001975	FSC-A on HLA DR+ T cell || id:ebi-a-GCST90001975	|| id:ebi-a-GCST90017027	MR Egger	11	0.336095	0.481823	0.50308	-0.608278	1.28047	1.39947	0.544288	3.59832
	ebi-a-GCST90017027	ebi-a-GCST90001975	FSC-A on HLA DR+ T cell || id:ebi-a-GCST90001975	|| id:ebi-a-GCST90017027	Weighted median	11	0.129389	0.128117	0.312532	-0.121721	0.380499	1.13813	0.885395	1.46301
	ebi-a-GCST90017027	ebi-a-GCST90001482	Resting CD4 regulatory T cell %CD4+ T cell || id:ebi-a-GCST90001482	|| id:ebi-a-GCST90017027	Inverse variance weighted	11	0.0691894	0.105392	0.511506	-0.137379	0.275758	1.07164	0.871639	1.31753
	ebi-a-GCST90017027	ebi-a-GCST90001482	Resting CD4 regulatory T cell %CD4+ T cell || id:ebi-a-GCST90001482	|| id:ebi-a-GCST90017027	MR Egger	11	0.205372	0.522658	0.70351	-0.819038	1.22978	1.22798	0.440856	3.42049
	ebi-a-GCST90017027	ebi-a-GCST90001482	Resting CD4 regulatory T cell %CD4+ T cell || id:ebi-a-GCST90001482	|| id:ebi-a-GCST90017027	Weighted median	11	-0.0167038	0.125494	0.894111	-0.262672	0.229265	0.983435	0.768994	1.25767

## Sheet: GM-IMC (Influenza pneumonia)
gut microbiota taxa	id.exposure	id.outcome	outcome	exposure	method	nsnp	b	se	pval	lo_ci	up_ci	or	or_lci95	or_uci95
class Actinobacteria	ebi-a-GCST90016908	ebi-a-GCST90002112	HLA DR on CD33- HLA DR+ || id:ebi-a-GCST90002112	|| id:ebi-a-GCST90016908	Inverse variance weighted	15	0.0968703	0.162133	0.550191	-0.220911	0.414651	1.10172	0.801788	1.51384
	ebi-a-GCST90016908	ebi-a-GCST90002112	HLA DR on CD33- HLA DR+ || id:ebi-a-GCST90002112	|| id:ebi-a-GCST90016908	MR Egger	15	0.0834853	0.443711	0.853662	-0.786189	0.953159	1.08707	0.455578	2.59389
	ebi-a-GCST90016908	ebi-a-GCST90002112	HLA DR on CD33- HLA DR+ || id:ebi-a-GCST90002112	|| id:ebi-a-GCST90016908	Weighted median	15	0.0598221	0.229144	0.79404	-0.3893	0.508944	1.06165	0.677531	1.66353
	ebi-a-GCST90016908	ebi-a-GCST90002105	HLA DR on plasmacytoid Dendritic Cell || id:ebi-a-GCST90002105	|| id:ebi-a-GCST90016908	Inverse variance weighted	15	0.0220968	0.121683	0.855902	-0.216401	0.260595	1.02234	0.805412	1.2977
	ebi-a-GCST90016908	ebi-a-GCST90002105	HLA DR on plasmacytoid Dendritic Cell || id:ebi-a-GCST90002105	|| id:ebi-a-GCST90016908	MR Egger	15	-0.0403528	0.333568	0.905562	-0.694147	0.613441	0.960451	0.4995	1.84678
	ebi-a-GCST90016908	ebi-a-GCST90002105	HLA DR on plasmacytoid Dendritic Cell || id:ebi-a-GCST90002105	|| id:ebi-a-GCST90016908	Weighted median	15	0.102057	0.162924	0.531044	-0.217273	0.421388	1.10745	0.80471	1.52407
	ebi-a-GCST90016908	ebi-a-GCST90001991	HLA DR on CD14+ monocyte || id:ebi-a-GCST90001991	|| id:ebi-a-GCST90016908	Inverse variance weighted	15	-0.0359663	0.113466	0.751261	-0.25836	0.186428	0.964673	0.772317	1.20494
	ebi-a-GCST90016908	ebi-a-GCST90001991	HLA DR on CD14+ monocyte || id:ebi-a-GCST90001991	|| id:ebi-a-GCST90016908	MR Egger	15	-0.188508	0.312581	0.556839	-0.801167	0.424151	0.828194	0.448805	1.52829
	ebi-a-GCST90016908	ebi-a-GCST90001991	HLA DR on CD14+ monocyte || id:ebi-a-GCST90001991	|| id:ebi-a-GCST90016908	Weighted median	15	-0.17746	0.14864	0.232522	-0.468794	0.113875	0.837395	0.625756	1.12061
	ebi-a-GCST90016908	ebi-a-GCST90002106	HLA DR on Dendritic Cell || id:ebi-a-GCST90002106	|| id:ebi-a-GCST90016908	Inverse variance weighted	15	0.0634775	0.124216	0.609333	-0.179985	0.30694	1.06554	0.835282	1.35926
	ebi-a-GCST90016908	ebi-a-GCST90002106	HLA DR on Dendritic Cell || id:ebi-a-GCST90002106	|| id:ebi-a-GCST90016908	MR Egger	15	-0.0857638	0.340523	0.805088	-0.753188	0.58166	0.917811	0.470863	1.78901
	ebi-a-GCST90016908	ebi-a-GCST90002106	HLA DR on Dendritic Cell || id:ebi-a-GCST90002106	|| id:ebi-a-GCST90016908	Weighted median	15	0.031779	0.171146	0.852693	-0.303666	0.367224	1.03229	0.738107	1.44372
	ebi-a-GCST90016908	ebi-a-GCST90001444	CD20- CD38- B cell %lymphocyte || id:ebi-a-GCST90001444	|| id:ebi-a-GCST90016908	Inverse variance weighted	15	-0.161156	0.109155	0.139838	-0.375099	0.052788	0.85116	0.687221	1.05421
	ebi-a-GCST90016908	ebi-a-GCST90001444	CD20- CD38- B cell %lymphocyte || id:ebi-a-GCST90001444	|| id:ebi-a-GCST90016908	MR Egger	15	0.495365	0.300158	0.122811	-0.0929446	1.08367	1.6411	0.911244	2.95552
	ebi-a-GCST90016908	ebi-a-GCST90001444	CD20- CD38- B cell %lymphocyte || id:ebi-a-GCST90001444	|| id:ebi-a-GCST90016908	Weighted median	15	-0.0882577	0.151612	0.560479	-0.385417	0.208901	0.915525	0.680167	1.23232
	ebi-a-GCST90016908	ebi-a-GCST90002010	HLA DR on monocyte || id:ebi-a-GCST90002010	|| id:ebi-a-GCST90016908	Inverse variance weighted	15	-0.0241045	0.113154	0.831309	-0.245887	0.197678	0.976184	0.782011	1.21857
	ebi-a-GCST90016908	ebi-a-GCST90002010	HLA DR on monocyte || id:ebi-a-GCST90002010	|| id:ebi-a-GCST90016908	MR Egger	15	-0.0446508	0.311712	0.888294	-0.655606	0.566305	0.956331	0.519127	1.76174
	ebi-a-GCST90016908	ebi-a-GCST90002010	HLA DR on monocyte || id:ebi-a-GCST90002010	|| id:ebi-a-GCST90016908	Weighted median	15	-0.208471	0.149682	0.163693	-0.501849	0.0849062	0.811824	0.60541	1.08861
	ebi-a-GCST90016908	ebi-a-GCST90001988	HLA DR on CD14+ CD16- monocyte || id:ebi-a-GCST90001988	|| id:ebi-a-GCST90016908	Inverse variance weighted	15	-0.0549802	0.113252	0.627343	-0.276954	0.166993	0.946504	0.75809	1.18175
	ebi-a-GCST90016908	ebi-a-GCST90001988	HLA DR on CD14+ CD16- monocyte || id:ebi-a-GCST90001988	|| id:ebi-a-GCST90016908	MR Egger	15	-0.217291	0.311982	0.498389	-0.828775	0.394193	0.804696	0.436584	1.48319
	ebi-a-GCST90016908	ebi-a-GCST90001988	HLA DR on CD14+ CD16- monocyte || id:ebi-a-GCST90001988	|| id:ebi-a-GCST90016908	Weighted median	15	-0.162426	0.151927	0.28502	-0.460202	0.13535	0.850079	0.631156	1.14494
	ebi-a-GCST90016908	ebi-a-GCST90001940	CD25 on CD39+ activated CD4 regulatory T cell || id:ebi-a-GCST90001940	|| id:ebi-a-GCST90016908	Inverse variance weighted	15	-0.0271209	0.113701	0.811472	-0.249976	0.195734	0.973244	0.77882	1.2162
	ebi-a-GCST90016908	ebi-a-GCST90001940	CD25 on CD39+ activated CD4 regulatory T cell || id:ebi-a-GCST90001940	|| id:ebi-a-GCST90016908	MR Egger	15	0.259768	0.31231	0.420558	-0.352359	0.871895	1.29663	0.703028	2.39144
	ebi-a-GCST90016908	ebi-a-GCST90001940	CD25 on CD39+ activated CD4 regulatory T cell || id:ebi-a-GCST90001940	|| id:ebi-a-GCST90016908	Weighted median	15	-0.061309	0.146555	0.675702	-0.348556	0.225938	0.940533	0.705706	1.2535
	ebi-a-GCST90016908	ebi-a-GCST90001612	CD8dim T cell %leukocyte || id:ebi-a-GCST90001612	|| id:ebi-a-GCST90016908	Inverse variance weighted	15	-0.00926071	0.111645	0.933893	-0.228085	0.209563	0.990782	0.796057	1.23314
	ebi-a-GCST90016908	ebi-a-GCST90001612	CD8dim T cell %leukocyte || id:ebi-a-GCST90001612	|| id:ebi-a-GCST90016908	MR Egger	15	0.125065	0.305878	0.689289	-0.474456	0.724586	1.13322	0.622224	2.06388
	ebi-a-GCST90016908	ebi-a-GCST90001612	CD8dim T cell %leukocyte || id:ebi-a-GCST90001612	|| id:ebi-a-GCST90016908	Weighted median	15	-0.0951582	0.163342	0.560182	-0.415308	0.224991	0.909229	0.660137	1.25231
	ebi-a-GCST90016908	ebi-a-GCST90001625	HLA DR+ CD4+ T cell %T cell || id:ebi-a-GCST90001625	|| id:ebi-a-GCST90016908	Inverse variance weighted	15	0.0147863	0.0973776	0.879309	-0.176074	0.205646	1.0149	0.838556	1.22832
	ebi-a-GCST90016908	ebi-a-GCST90001625	HLA DR+ CD4+ T cell %T cell || id:ebi-a-GCST90001625	|| id:ebi-a-GCST90016908	MR Egger	15	0.23488	0.26682	0.394683	-0.288087	0.757847	1.26476	0.749696	2.13368
	ebi-a-GCST90016908	ebi-a-GCST90001625	HLA DR+ CD4+ T cell %T cell || id:ebi-a-GCST90001625	|| id:ebi-a-GCST90016908	Weighted median	15	0.0779509	0.126191	0.536758	-0.169383	0.325284	1.08107	0.844186	1.38442
	ebi-a-GCST90016908	ebi-a-GCST90001766	CD24 on IgD+ CD38- B cell || id:ebi-a-GCST90001766	|| id:ebi-a-GCST90016908	Inverse variance weighted	15	0.098751	0.112775	0.381221	-0.122287	0.319789	1.10379	0.884894	1.37684
	ebi-a-GCST90016908	ebi-a-GCST90001766	CD24 on IgD+ CD38- B cell || id:ebi-a-GCST90001766	|| id:ebi-a-GCST90016908	MR Egger	15	0.0178834	0.31051	0.954948	-0.590716	0.626483	1.01804	0.55393	1.87102
	ebi-a-GCST90016908	ebi-a-GCST90001766	CD24 on IgD+ CD38- B cell || id:ebi-a-GCST90001766	|| id:ebi-a-GCST90016908	Weighted median	15	0.0616203	0.153547	0.688191	-0.239333	0.362573	1.06356	0.787153	1.43702
	ebi-a-GCST90016908	ebi-a-GCST90001597	CD8dim T cell %T cell || id:ebi-a-GCST90001597	|| id:ebi-a-GCST90016908	Inverse variance weighted	15	-0.0269727	0.1105	0.807155	-0.243552	0.189607	0.973388	0.783839	1.20877
	ebi-a-GCST90016908	ebi-a-GCST90001597	CD8dim T cell %T cell || id:ebi-a-GCST90001597	|| id:ebi-a-GCST90016908	MR Egger	15	0.125022	0.307828	0.691243	-0.47832	0.728365	1.13317	0.619824	2.07169
	ebi-a-GCST90016908	ebi-a-GCST90001597	CD8dim T cell %T cell || id:ebi-a-GCST90001597	|| id:ebi-a-GCST90016908	Weighted median	15	-0.098963	0.164627	0.54775	-0.421632	0.223706	0.905776	0.655976	1.2507
	ebi-a-GCST90016908	ebi-a-GCST90001750	CD20 on IgD+ CD38- unswitched memory B cell || id:ebi-a-GCST90001750	|| id:ebi-a-GCST90016908	Inverse variance weighted	15	-0.0421552	0.153439	0.783519	-0.342895	0.258585	0.958721	0.709713	1.2951
	ebi-a-GCST90016908	ebi-a-GCST90001750	CD20 on IgD+ CD38- unswitched memory B cell || id:ebi-a-GCST90001750	|| id:ebi-a-GCST90016908	MR Egger	15	-0.423811	0.424892	0.336748	-1.2566	0.408977	0.654547	0.28462	1.50528
	ebi-a-GCST90016908	ebi-a-GCST90001750	CD20 on IgD+ CD38- unswitched memory B cell || id:ebi-a-GCST90001750	|| id:ebi-a-GCST90016908	Weighted median	15	0.0132781	0.21098	0.949818	-0.400243	0.426799	1.01337	0.670157	1.53234
	ebi-a-GCST90016908	ebi-a-GCST90001841	CD3 on Central Memory CD4+ T cell || id:ebi-a-GCST90001841	|| id:ebi-a-GCST90016908	Inverse variance weighted	12	-0.167302	0.150207	0.26536	-0.461708	0.127103	0.845944	0.630207	1.13553
	ebi-a-GCST90016908	ebi-a-GCST90001841	CD3 on Central Memory CD4+ T cell || id:ebi-a-GCST90001841	|| id:ebi-a-GCST90016908	MR Egger	12	-0.630945	0.388095	0.135064	-1.39161	0.129721	0.532089	0.248674	1.13851
	ebi-a-GCST90016908	ebi-a-GCST90001841	CD3 on Central Memory CD4+ T cell || id:ebi-a-GCST90001841	|| id:ebi-a-GCST90016908	Weighted median	12	-0.0463249	0.200633	0.817397	-0.439566	0.346916	0.954732	0.644316	1.4147
	ebi-a-GCST90016908	ebi-a-GCST90001531	CD33dim HLA DR- Absolute Count || id:ebi-a-GCST90001531	|| id:ebi-a-GCST90016908	Inverse variance weighted	15	-0.00996264	0.15072	0.947298	-0.305374	0.285448	0.990087	0.736848	1.33036
	ebi-a-GCST90016908	ebi-a-GCST90001531	CD33dim HLA DR- Absolute Count || id:ebi-a-GCST90001531	|| id:ebi-a-GCST90016908	MR Egger	15	0.111018	0.413454	0.792518	-0.699353	0.921389	1.11741	0.496907	2.51278
	ebi-a-GCST90016908	ebi-a-GCST90001531	CD33dim HLA DR- Absolute Count || id:ebi-a-GCST90001531	|| id:ebi-a-GCST90016908	Weighted median	15	-0.0360885	0.201791	0.858062	-0.431599	0.359422	0.964555	0.64947	1.4325
	ebi-a-GCST90016908	ebi-a-GCST90001801	CD27 on IgD+ CD38- unswitched memory B cell || id:ebi-a-GCST90001801	|| id:ebi-a-GCST90016908	Inverse variance weighted	15	0.207176	0.172079	0.228605	-0.130098	0.54445	1.2302	0.878009	1.72366
	ebi-a-GCST90016908	ebi-a-GCST90001801	CD27 on IgD+ CD38- unswitched memory B cell || id:ebi-a-GCST90001801	|| id:ebi-a-GCST90016908	MR Egger	15	0.71103	0.471133	0.155166	-0.212392	1.63445	2.03609	0.808648	5.12664
	ebi-a-GCST90016908	ebi-a-GCST90001801	CD27 on IgD+ CD38- unswitched memory B cell || id:ebi-a-GCST90001801	|| id:ebi-a-GCST90016908	Weighted median	15	0.206317	0.221773	0.352213	-0.228358	0.640992	1.22914	0.795839	1.89836
	ebi-a-GCST90016908	ebi-a-GCST90001573	Terminally Differentiated CD4-CD8- T cell %CD4-CD8- T cell || id:ebi-a-GCST90001573	|| id:ebi-a-GCST90016908	Inverse variance weighted	15	-0.0128376	0.145485	0.929686	-0.297988	0.272313	0.987244	0.74231	1.313
	ebi-a-GCST90016908	ebi-a-GCST90001573	Terminally Differentiated CD4-CD8- T cell %CD4-CD8- T cell || id:ebi-a-GCST90001573	|| id:ebi-a-GCST90016908	MR Egger	15	-0.36229	0.400653	0.382315	-1.14757	0.422989	0.696081	0.317408	1.52652
	ebi-a-GCST90016908	ebi-a-GCST90001573	Terminally Differentiated CD4-CD8- T cell %CD4-CD8- T cell || id:ebi-a-GCST90001573	|| id:ebi-a-GCST90016908	Weighted median	15	-0.00345003	0.157355	0.982508	-0.311866	0.304966	0.996556	0.73208	1.35658
	ebi-a-GCST90016908	ebi-a-GCST90001414	IgD- CD24- B cell Absolute Count || id:ebi-a-GCST90001414	|| id:ebi-a-GCST90016908	Inverse variance weighted	15	0.0212589	0.113733	0.851724	-0.201658	0.244176	1.02149	0.817375	1.27657
	ebi-a-GCST90016908	ebi-a-GCST90001414	IgD- CD24- B cell Absolute Count || id:ebi-a-GCST90001414	|| id:ebi-a-GCST90016908	MR Egger	15	0.0827141	0.312472	0.795384	-0.529731	0.695159	1.08623	0.588763	2.00403
	ebi-a-GCST90016908	ebi-a-GCST90001414	IgD- CD24- B cell Absolute Count || id:ebi-a-GCST90001414	|| id:ebi-a-GCST90016908	Weighted median	15	0.0651415	0.156451	0.67714	-0.241503	0.371786	1.06731	0.785447	1.45032
	ebi-a-GCST90016908	ebi-a-GCST90001432	Unswitched memory B cell %lymphocyte || id:ebi-a-GCST90001432	|| id:ebi-a-GCST90016908	Inverse variance weighted	15	-0.0604656	0.110915	0.585649	-0.277859	0.156928	0.941326	0.757404	1.16991
	ebi-a-GCST90016908	ebi-a-GCST90001432	Unswitched memory B cell %lymphocyte || id:ebi-a-GCST90001432	|| id:ebi-a-GCST90016908	MR Egger	15	-0.230062	0.304606	0.463548	-0.82709	0.366966	0.794484	0.43732	1.44335
	ebi-a-GCST90016908	ebi-a-GCST90001432	Unswitched memory B cell %lymphocyte || id:ebi-a-GCST90001432	|| id:ebi-a-GCST90016908	Weighted median	15	0.0161152	0.162087	0.920802	-0.301574	0.333805	1.01625	0.739653	1.39627
	ebi-a-GCST90016908	ebi-a-GCST90001832	CD62L on CD62L+ plasmacytoid Dendritic Cell || id:ebi-a-GCST90001832	|| id:ebi-a-GCST90016908	Inverse variance weighted	15	0.0296459	0.116484	0.799104	-0.198663	0.257955	1.03009	0.819826	1.29428
	ebi-a-GCST90016908	ebi-a-GCST90001832	CD62L on CD62L+ plasmacytoid Dendritic Cell || id:ebi-a-GCST90001832	|| id:ebi-a-GCST90016908	MR Egger	15	-0.337325	0.318979	0.309532	-0.962524	0.287873	0.713677	0.381928	1.33359
	ebi-a-GCST90016908	ebi-a-GCST90001832	CD62L on CD62L+ plasmacytoid Dendritic Cell || id:ebi-a-GCST90001832	|| id:ebi-a-GCST90016908	Weighted median	15	0.120984	0.156363	0.439085	-0.185487	0.427455	1.12861	0.8307	1.53335
	ebi-a-GCST90016908	ebi-a-GCST90002001	CD64 on CD14- CD16- || id:ebi-a-GCST90002001	|| id:ebi-a-GCST90016908	Inverse variance weighted	15	-0.101201	0.109261	0.354327	-0.315352	0.112951	0.903752	0.729532	1.11958
	ebi-a-GCST90016908	ebi-a-GCST90002001	CD64 on CD14- CD16- || id:ebi-a-GCST90002001	|| id:ebi-a-GCST90016908	MR Egger	15	-0.0275454	0.300782	0.928428	-0.617078	0.561987	0.97283	0.539519	1.75415
	ebi-a-GCST90016908	ebi-a-GCST90002001	CD64 on CD14- CD16- || id:ebi-a-GCST90002001	|| id:ebi-a-GCST90016908	Weighted median	15	-0.0680268	0.151599	0.653628	-0.365162	0.229108	0.934235	0.694085	1.25748
	ebi-a-GCST90016908	ebi-a-GCST90001932	CD127 on CD45RA+ CD4+ T cell || id:ebi-a-GCST90001932	|| id:ebi-a-GCST90016908	Inverse variance weighted	15	0.021943	0.122137	0.857421	-0.217446	0.261332	1.02219	0.804571	1.29866
	ebi-a-GCST90016908	ebi-a-GCST90001932	CD127 on CD45RA+ CD4+ T cell || id:ebi-a-GCST90001932	|| id:ebi-a-GCST90016908	MR Egger	15	-0.129623	0.334645	0.704768	-0.785528	0.526282	0.878426	0.455879	1.69263
	ebi-a-GCST90016908	ebi-a-GCST90001932	CD127 on CD45RA+ CD4+ T cell || id:ebi-a-GCST90001932	|| id:ebi-a-GCST90016908	Weighted median	15	0.0430684	0.169907	0.799896	-0.28995	0.376087	1.04401	0.748301	1.45657
	ebi-a-GCST90016908	ebi-a-GCST90001489	CD39+ activated CD4 regulatory T cell Absolute Count || id:ebi-a-GCST90001489	|| id:ebi-a-GCST90016908	Inverse variance weighted	15	0.0935004	0.115555	0.418434	-0.132988	0.319989	1.09801	0.875476	1.37711
	ebi-a-GCST90016908	ebi-a-GCST90001489	CD39+ activated CD4 regulatory T cell Absolute Count || id:ebi-a-GCST90001489	|| id:ebi-a-GCST90016908	MR Egger	15	0.218034	0.316849	0.503464	-0.40299	0.839058	1.24363	0.668319	2.31419
	ebi-a-GCST90016908	ebi-a-GCST90001489	CD39+ activated CD4 regulatory T cell Absolute Count || id:ebi-a-GCST90001489	|| id:ebi-a-GCST90016908	Weighted median	15	0.152424	0.151111	0.313125	-0.143754	0.448601	1.16465	0.866101	1.56612
	ebi-a-GCST90016908	ebi-a-GCST90001896	CD28 on CD28+ CD45RA+ CD8+ T cell || id:ebi-a-GCST90001896	|| id:ebi-a-GCST90016908	Inverse variance weighted	15	0.0227795	0.128868	0.859693	-0.229802	0.275361	1.02304	0.794691	1.31701
	ebi-a-GCST90016908	ebi-a-GCST90001896	CD28 on CD28+ CD45RA+ CD8+ T cell || id:ebi-a-GCST90001896	|| id:ebi-a-GCST90016908	MR Egger	15	-0.365524	0.347927	0.312592	-1.04746	0.316413	0.693833	0.350828	1.3722
	ebi-a-GCST90016908	ebi-a-GCST90001896	CD28 on CD28+ CD45RA+ CD8+ T cell || id:ebi-a-GCST90001896	|| id:ebi-a-GCST90016908	Weighted median	15	0.0566286	0.167211	0.734862	-0.271105	0.384362	1.05826	0.762537	1.46868
	ebi-a-GCST90016908	ebi-a-GCST90001985	CD40 on monocytes || id:ebi-a-GCST90001985	|| id:ebi-a-GCST90016908	Inverse variance weighted	15	-0.00180384	0.112948	0.987258	-0.223182	0.219574	0.998198	0.79997	1.24555
	ebi-a-GCST90016908	ebi-a-GCST90001985	CD40 on monocytes || id:ebi-a-GCST90001985	|| id:ebi-a-GCST90016908	MR Egger	15	0.290358	0.311112	0.36768	-0.319421	0.900137	1.33691	0.72657	2.45994
	ebi-a-GCST90016908	ebi-a-GCST90001985	CD40 on monocytes || id:ebi-a-GCST90001985	|| id:ebi-a-GCST90016908	Weighted median	15	-0.0379717	0.145168	0.793652	-0.3225	0.246557	0.96274	0.724336	1.27961
	ebi-a-GCST90016908	ebi-a-GCST90001578	Transitional B cell %lymphocyte || id:ebi-a-GCST90001578	|| id:ebi-a-GCST90016908	Inverse variance weighted	15	0.0962025	0.109392	0.379168	-0.118206	0.310611	1.10098	0.888513	1.36426
	ebi-a-GCST90016908	ebi-a-GCST90001578	Transitional B cell %lymphocyte || id:ebi-a-GCST90001578	|| id:ebi-a-GCST90016908	MR Egger	15	0.135522	0.300664	0.659602	-0.45378	0.724824	1.14513	0.635222	2.06437
	ebi-a-GCST90016908	ebi-a-GCST90001578	Transitional B cell %lymphocyte || id:ebi-a-GCST90001578	|| id:ebi-a-GCST90016908	Weighted median	15	0.22662	0.150864	0.133059	-0.0690735	0.522314	1.25435	0.933258	1.68592
	ebi-a-GCST90016908	ebi-a-GCST90002081	SSC-A on CD4+ T cell || id:ebi-a-GCST90002081	|| id:ebi-a-GCST90016908	Inverse variance weighted	15	0.0539953	0.116407	0.642755	-0.174162	0.282153	1.05548	0.840161	1.32598
	ebi-a-GCST90016908	ebi-a-GCST90002081	SSC-A on CD4+ T cell || id:ebi-a-GCST90002081	|| id:ebi-a-GCST90016908	MR Egger	15	0.451356	0.31885	0.180409	-0.173591	1.0763	1.57044	0.840641	2.93381
	ebi-a-GCST90016908	ebi-a-GCST90002081	SSC-A on CD4+ T cell || id:ebi-a-GCST90002081	|| id:ebi-a-GCST90016908	Weighted median	15	0.0120662	0.160791	0.940181	-0.303085	0.327217	1.01214	0.738536	1.3871
	ebi-a-GCST90016908	ebi-a-GCST90001536	CD45RA- CD4+ T cell %T cell || id:ebi-a-GCST90001536	|| id:ebi-a-GCST90016908	Inverse variance weighted	15	0.141385	0.108088	0.190855	-0.0704674	0.353238	1.15187	0.931958	1.42367
	ebi-a-GCST90016908	ebi-a-GCST90001536	CD45RA- CD4+ T cell %T cell || id:ebi-a-GCST90001536	|| id:ebi-a-GCST90016908	MR Egger	15	0.149904	0.296137	0.621193	-0.430525	0.730333	1.16172	0.650168	2.07577
	ebi-a-GCST90016908	ebi-a-GCST90001536	CD45RA- CD4+ T cell %T cell || id:ebi-a-GCST90001536	|| id:ebi-a-GCST90016908	Weighted median	15	0.204836	0.146158	0.161074	-0.081634	0.491306	1.22732	0.921609	1.63445
	ebi-a-GCST90016908	ebi-a-GCST90001821	IgD on IgD+ CD24- B cell || id:ebi-a-GCST90001821	|| id:ebi-a-GCST90016908	Inverse variance weighted	15	0.0544015	0.112695	0.629285	-0.16648	0.275283	1.05591	0.846639	1.3169
	ebi-a-GCST90016908	ebi-a-GCST90001821	IgD on IgD+ CD24- B cell || id:ebi-a-GCST90001821	|| id:ebi-a-GCST90016908	MR Egger	15	0.126154	0.310406	0.691048	-0.482242	0.734549	1.13446	0.617398	2.08454
	ebi-a-GCST90016908	ebi-a-GCST90001821	IgD on IgD+ CD24- B cell || id:ebi-a-GCST90001821	|| id:ebi-a-GCST90016908	Weighted median	15	0.0120271	0.145438	0.934094	-0.273032	0.297086	1.0121	0.761069	1.34593
	ebi-a-GCST90016908	ebi-a-GCST90001651	Granulocyte Absolute Count || id:ebi-a-GCST90001651	|| id:ebi-a-GCST90016908	Inverse variance weighted	15	0.107129	0.11269	0.34178	-0.113743	0.328002	1.11308	0.892487	1.38819
	ebi-a-GCST90016908	ebi-a-GCST90001651	Granulocyte Absolute Count || id:ebi-a-GCST90001651	|| id:ebi-a-GCST90016908	MR Egger	15	-0.164924	0.309083	0.602629	-0.770727	0.440879	0.847958	0.462677	1.55407
	ebi-a-GCST90016908	ebi-a-GCST90001651	Granulocyte Absolute Count || id:ebi-a-GCST90001651	|| id:ebi-a-GCST90016908	Weighted median	15	0.0733681	0.15725	0.640809	-0.234843	0.381579	1.07613	0.790695	1.4646
	ebi-a-GCST90016908	ebi-a-GCST90001435	Plasma Blast-Plasma Cell %lymphocyte || id:ebi-a-GCST90001435	|| id:ebi-a-GCST90016908	Inverse variance weighted	15	-0.236632	0.110318	0.0319538	-0.452856	-0.0204076	0.789282	0.63581	0.979799
	ebi-a-GCST90016908	ebi-a-GCST90001435	Plasma Blast-Plasma Cell %lymphocyte || id:ebi-a-GCST90001435	|| id:ebi-a-GCST90016908	MR Egger	15	-0.356272	0.303264	0.261148	-0.950669	0.238125	0.700282	0.386483	1.26887
	ebi-a-GCST90016908	ebi-a-GCST90001435	Plasma Blast-Plasma Cell %lymphocyte || id:ebi-a-GCST90001435	|| id:ebi-a-GCST90016908	Weighted median	15	-0.240017	0.141235	0.0892425	-0.516838	0.0368049	0.786615	0.596403	1.03749
	ebi-a-GCST90016908	ebi-a-GCST90002117	HLA DR on HLA DR+ Natural Killer || id:ebi-a-GCST90002117	|| id:ebi-a-GCST90016908	Inverse variance weighted	15	0.0795821	0.122896	0.517272	-0.161294	0.320459	1.08283	0.851042	1.37776
	ebi-a-GCST90016908	ebi-a-GCST90002117	HLA DR on HLA DR+ Natural Killer || id:ebi-a-GCST90002117	|| id:ebi-a-GCST90016908	MR Egger	15	0.0772033	0.33606	0.821876	-0.581475	0.735881	1.08026	0.559073	2.08732
	ebi-a-GCST90016908	ebi-a-GCST90002117	HLA DR on HLA DR+ Natural Killer || id:ebi-a-GCST90002117	|| id:ebi-a-GCST90016908	Weighted median	15	-0.0382754	0.160864	0.81193	-0.353568	0.277018	0.962448	0.702178	1.31919
	ebi-a-GCST90016908	ebi-a-GCST90002029	CD39 on CD39+ CD8+ T cell || id:ebi-a-GCST90002029	|| id:ebi-a-GCST90016908	Inverse variance weighted	15	-0.08722	0.121241	0.471897	-0.324851	0.150411	0.916475	0.722635	1.16231
	ebi-a-GCST90016908	ebi-a-GCST90002029	CD39 on CD39+ CD8+ T cell || id:ebi-a-GCST90002029	|| id:ebi-a-GCST90016908	MR Egger	15	-0.0187155	0.331835	0.955881	-0.669112	0.631681	0.981459	0.512163	1.88077
	ebi-a-GCST90016908	ebi-a-GCST90002029	CD39 on CD39+ CD8+ T cell || id:ebi-a-GCST90002029	|| id:ebi-a-GCST90016908	Weighted median	15	0.0340252	0.166219	0.837806	-0.291765	0.359815	1.03461	0.746944	1.43306
	ebi-a-GCST90016908	ebi-a-GCST90001495	CD39+ secreting CD4 regulatory T cell Absolute Count || id:ebi-a-GCST90001495	|| id:ebi-a-GCST90016908	Inverse variance weighted	15	0.0556474	0.116615	0.633227	-0.172918	0.284213	1.05722	0.841207	1.32872
	ebi-a-GCST90016908	ebi-a-GCST90001495	CD39+ secreting CD4 regulatory T cell Absolute Count || id:ebi-a-GCST90001495	|| id:ebi-a-GCST90016908	MR Egger	15	-0.114259	0.319692	0.726525	-0.740856	0.512338	0.892027	0.476706	1.66919
	ebi-a-GCST90016908	ebi-a-GCST90001495	CD39+ secreting CD4 regulatory T cell Absolute Count || id:ebi-a-GCST90001495	|| id:ebi-a-GCST90016908	Weighted median	15	0.113164	0.161052	0.48227	-0.202497	0.428825	1.11982	0.816689	1.53545
	ebi-a-GCST90016908	ebi-a-GCST90001422	CD20- CD38- B cell %B cell || id:ebi-a-GCST90001422	|| id:ebi-a-GCST90016908	Inverse variance weighted	15	-0.115501	0.108916	0.288937	-0.328977	0.097975	0.89092	0.71966	1.10294
	ebi-a-GCST90016908	ebi-a-GCST90001422	CD20- CD38- B cell %B cell || id:ebi-a-GCST90001422	|| id:ebi-a-GCST90016908	MR Egger	15	0.433768	0.299563	0.171302	-0.153375	1.02091	1.54306	0.857808	2.77572
	ebi-a-GCST90016908	ebi-a-GCST90001422	CD20- CD38- B cell %B cell || id:ebi-a-GCST90001422	|| id:ebi-a-GCST90016908	Weighted median	15	-0.0209238	0.155308	0.892829	-0.325327	0.283479	0.979294	0.722291	1.32774
	ebi-a-GCST90016908	ebi-a-GCST90001640	CD3- lymphocyte %lymphocyte || id:ebi-a-GCST90001640	|| id:ebi-a-GCST90016908	Inverse variance weighted	8	-0.0532526	0.148578	0.720032	-0.344465	0.23796	0.94814	0.708599	1.26866
	ebi-a-GCST90016908	ebi-a-GCST90001640	CD3- lymphocyte %lymphocyte || id:ebi-a-GCST90001640	|| id:ebi-a-GCST90016908	MR Egger	8	0.206756	0.385737	0.611235	-0.549289	0.9628	1.22968	0.57736	2.61902
	ebi-a-GCST90016908	ebi-a-GCST90001640	CD3- lymphocyte %lymphocyte || id:ebi-a-GCST90001640	|| id:ebi-a-GCST90016908	Weighted median	8	0.0280311	0.204529	0.89099	-0.372845	0.428907	1.02843	0.688772	1.53558
	ebi-a-GCST90016908	ebi-a-GCST90001461	Dendritic Cell Absolute Count || id:ebi-a-GCST90001461	|| id:ebi-a-GCST90016908	Inverse variance weighted	14	0.113878	0.11706	0.330646	-0.11556	0.343316	1.12062	0.890867	1.40961
	ebi-a-GCST90016908	ebi-a-GCST90001461	Dendritic Cell Absolute Count || id:ebi-a-GCST90001461	|| id:ebi-a-GCST90016908	MR Egger	14	-0.0610133	0.311314	0.8479	-0.671189	0.549162	0.940811	0.511101	1.7318
	ebi-a-GCST90016908	ebi-a-GCST90001461	Dendritic Cell Absolute Count || id:ebi-a-GCST90001461	|| id:ebi-a-GCST90016908	Weighted median	14	0.118557	0.167354	0.478686	-0.209458	0.446571	1.12587	0.811024	1.56294
class Clostridia	ebi-a-GCST90016913	ebi-a-GCST90002112	HLA DR on CD33- HLA DR+ || id:ebi-a-GCST90002112	|| id:ebi-a-GCST90016913	Inverse variance weighted	13	-0.0364261	0.180314	0.839905	-0.389841	0.316989	0.964229	0.677164	1.37299
	ebi-a-GCST90016913	ebi-a-GCST90002112	HLA DR on CD33- HLA DR+ || id:ebi-a-GCST90002112	|| id:ebi-a-GCST90016913	MR Egger	13	0.437773	0.380988	0.274908	-0.308964	1.18451	1.54925	0.734207	3.26909
	ebi-a-GCST90016913	ebi-a-GCST90002112	HLA DR on CD33- HLA DR+ || id:ebi-a-GCST90002112	|| id:ebi-a-GCST90016913	Weighted median	13	0.231562	0.25691	0.36741	-0.271982	0.735105	1.26057	0.761868	2.0857
	ebi-a-GCST90016913	ebi-a-GCST90002105	HLA DR on plasmacytoid Dendritic Cell || id:ebi-a-GCST90002105	|| id:ebi-a-GCST90016913	Inverse variance weighted	13	-0.207616	0.17305	0.230238	-0.546795	0.131562	0.812519	0.578802	1.14061
	ebi-a-GCST90016913	ebi-a-GCST90002105	HLA DR on plasmacytoid Dendritic Cell || id:ebi-a-GCST90002105	|| id:ebi-a-GCST90016913	MR Egger	13	-0.465759	0.368848	0.232795	-1.1887	0.257183	0.627659	0.304617	1.29328
	ebi-a-GCST90016913	ebi-a-GCST90002105	HLA DR on plasmacytoid Dendritic Cell || id:ebi-a-GCST90002105	|| id:ebi-a-GCST90016913	Weighted median	13	-0.275356	0.204982	0.17917	-0.67712	0.126409	0.759302	0.508078	1.13475
	ebi-a-GCST90016913	ebi-a-GCST90001991	HLA DR on CD14+ monocyte || id:ebi-a-GCST90001991	|| id:ebi-a-GCST90016913	Inverse variance weighted	13	0.0972211	0.125539	0.438676	-0.148835	0.343277	1.1021	0.861711	1.40956
	ebi-a-GCST90016913	ebi-a-GCST90001991	HLA DR on CD14+ monocyte || id:ebi-a-GCST90001991	|| id:ebi-a-GCST90016913	MR Egger	13	-0.151574	0.263149	0.576211	-0.667346	0.364199	0.859355	0.513069	1.43936
	ebi-a-GCST90016913	ebi-a-GCST90001991	HLA DR on CD14+ monocyte || id:ebi-a-GCST90001991	|| id:ebi-a-GCST90016913	Weighted median	13	-0.06998	0.173754	0.68713	-0.410538	0.270578	0.932412	0.663293	1.31072
	ebi-a-GCST90016913	ebi-a-GCST90002106	HLA DR on Dendritic Cell || id:ebi-a-GCST90002106	|| id:ebi-a-GCST90016913	Inverse variance weighted	13	-0.122152	0.158873	0.441974	-0.433543	0.18924	0.885014	0.648208	1.20833
	ebi-a-GCST90016913	ebi-a-GCST90002106	HLA DR on Dendritic Cell || id:ebi-a-GCST90002106	|| id:ebi-a-GCST90016913	MR Egger	13	-0.337527	0.34077	0.343225	-1.00544	0.330382	0.713533	0.365885	1.3915
	ebi-a-GCST90016913	ebi-a-GCST90002106	HLA DR on Dendritic Cell || id:ebi-a-GCST90002106	|| id:ebi-a-GCST90016913	Weighted median	13	-0.177922	0.201421	0.377055	-0.572707	0.216863	0.837008	0.563997	1.24217
	ebi-a-GCST90016913	ebi-a-GCST90001444	CD20- CD38- B cell %lymphocyte || id:ebi-a-GCST90001444	|| id:ebi-a-GCST90016913	Inverse variance weighted	13	-0.086867	0.125491	0.4888	-0.332829	0.159095	0.916799	0.716893	1.17245
	ebi-a-GCST90016913	ebi-a-GCST90001444	CD20- CD38- B cell %lymphocyte || id:ebi-a-GCST90001444	|| id:ebi-a-GCST90016913	MR Egger	13	0.00102451	0.273742	0.997081	-0.535511	0.53756	1.00103	0.58537	1.71182
	ebi-a-GCST90016913	ebi-a-GCST90001444	CD20- CD38- B cell %lymphocyte || id:ebi-a-GCST90001444	|| id:ebi-a-GCST90016913	Weighted median	13	-0.124434	0.172371	0.470359	-0.462282	0.213414	0.882996	0.629845	1.2379
	ebi-a-GCST90016913	ebi-a-GCST90002010	HLA DR on monocyte || id:ebi-a-GCST90002010	|| id:ebi-a-GCST90016913	Inverse variance weighted	13	0.0976481	0.136334	0.473844	-0.169568	0.364864	1.10257	0.84403	1.44032
	ebi-a-GCST90016913	ebi-a-GCST90002010	HLA DR on monocyte || id:ebi-a-GCST90002010	|| id:ebi-a-GCST90016913	MR Egger	13	-0.188459	0.281991	0.517711	-0.741161	0.364244	0.828235	0.47656	1.43943
	ebi-a-GCST90016913	ebi-a-GCST90002010	HLA DR on monocyte || id:ebi-a-GCST90002010	|| id:ebi-a-GCST90016913	Weighted median	13	-0.116562	0.173789	0.502407	-0.457188	0.224065	0.889975	0.633061	1.25115
	ebi-a-GCST90016913	ebi-a-GCST90001988	HLA DR on CD14+ CD16- monocyte || id:ebi-a-GCST90001988	|| id:ebi-a-GCST90016913	Inverse variance weighted	13	0.0881045	0.125295	0.481944	-0.157473	0.333682	1.0921	0.8543	1.3961
	ebi-a-GCST90016913	ebi-a-GCST90001988	HLA DR on CD14+ CD16- monocyte || id:ebi-a-GCST90001988	|| id:ebi-a-GCST90016913	MR Egger	13	-0.155156	0.262604	0.566572	-0.66986	0.359548	0.856282	0.51178	1.43268
	ebi-a-GCST90016913	ebi-a-GCST90001988	HLA DR on CD14+ CD16- monocyte || id:ebi-a-GCST90001988	|| id:ebi-a-GCST90016913	Weighted median	13	-0.0258155	0.176126	0.883468	-0.371023	0.319392	0.974515	0.690028	1.37629
	ebi-a-GCST90016913	ebi-a-GCST90001940	CD25 on CD39+ activated CD4 regulatory T cell || id:ebi-a-GCST90001940	|| id:ebi-a-GCST90016913	Inverse variance weighted	13	-0.0889087	0.125681	0.479309	-0.335244	0.157427	0.914929	0.715163	1.17049
	ebi-a-GCST90016913	ebi-a-GCST90001940	CD25 on CD39+ activated CD4 regulatory T cell || id:ebi-a-GCST90001940	|| id:ebi-a-GCST90016913	MR Egger	13	-0.0894925	0.261187	0.738329	-0.601419	0.422434	0.914395	0.548033	1.52567
	ebi-a-GCST90016913	ebi-a-GCST90001940	CD25 on CD39+ activated CD4 regulatory T cell || id:ebi-a-GCST90001940	|| id:ebi-a-GCST90016913	Weighted median	13	-0.150803	0.192753	0.434001	-0.528599	0.226993	0.860017	0.58943	1.25482
	ebi-a-GCST90016913	ebi-a-GCST90001612	CD8dim T cell %leukocyte || id:ebi-a-GCST90001612	|| id:ebi-a-GCST90016913	Inverse variance weighted	13	0.280434	0.168448	0.0959507	-0.0497242	0.610592	1.3237	0.951492	1.84152
	ebi-a-GCST90016913	ebi-a-GCST90001612	CD8dim T cell %leukocyte || id:ebi-a-GCST90001612	|| id:ebi-a-GCST90016913	MR Egger	13	0.383743	0.364466	0.314971	-0.330612	1.0981	1.46777	0.718484	2.99845
	ebi-a-GCST90016913	ebi-a-GCST90001612	CD8dim T cell %leukocyte || id:ebi-a-GCST90001612	|| id:ebi-a-GCST90016913	Weighted median	13	0.397337	0.197545	0.0442858	0.010149	0.784526	1.48786	1.0102	2.19137
	ebi-a-GCST90016913	ebi-a-GCST90001625	HLA DR+ CD4+ T cell %T cell || id:ebi-a-GCST90001625	|| id:ebi-a-GCST90016913	Inverse variance weighted	13	-0.0905827	0.143671	0.528375	-0.372177	0.191012	0.913399	0.689232	1.21047
	ebi-a-GCST90016913	ebi-a-GCST90001625	HLA DR+ CD4+ T cell %T cell || id:ebi-a-GCST90001625	|| id:ebi-a-GCST90016913	MR Egger	13	-0.665883	0.24263	0.0190793	-1.14144	-0.190329	0.51382	0.31936	0.826687
	ebi-a-GCST90016913	ebi-a-GCST90001625	HLA DR+ CD4+ T cell %T cell || id:ebi-a-GCST90001625	|| id:ebi-a-GCST90016913	Weighted median	13	-0.0403582	0.174523	0.817122	-0.382424	0.301708	0.960445	0.682206	1.35217
	ebi-a-GCST90016913	ebi-a-GCST90001766	CD24 on IgD+ CD38- B cell || id:ebi-a-GCST90001766	|| id:ebi-a-GCST90016913	Inverse variance weighted	13	-0.217098	0.15284	0.155483	-0.516663	0.082468	0.804851	0.596508	1.08596
	ebi-a-GCST90016913	ebi-a-GCST90001766	CD24 on IgD+ CD38- B cell || id:ebi-a-GCST90001766	|| id:ebi-a-GCST90016913	MR Egger	13	0.00843894	0.325457	0.979778	-0.629457	0.646335	1.00847	0.532881	1.90853
	ebi-a-GCST90016913	ebi-a-GCST90001766	CD24 on IgD+ CD38- B cell || id:ebi-a-GCST90001766	|| id:ebi-a-GCST90016913	Weighted median	13	-0.104786	0.179956	0.560372	-0.457499	0.247927	0.900517	0.632864	1.28137
	ebi-a-GCST90016913	ebi-a-GCST90001597	CD8dim T cell %T cell || id:ebi-a-GCST90001597	|| id:ebi-a-GCST90016913	Inverse variance weighted	13	0.293469	0.177597	0.0984454	-0.0546223	0.64156	1.34107	0.946843	1.89944
	ebi-a-GCST90016913	ebi-a-GCST90001597	CD8dim T cell %T cell || id:ebi-a-GCST90001597	|| id:ebi-a-GCST90016913	MR Egger	13	0.372944	0.385575	0.354208	-0.382782	1.12867	1.452	0.681961	3.09154
	ebi-a-GCST90016913	ebi-a-GCST90001597	CD8dim T cell %T cell || id:ebi-a-GCST90001597	|| id:ebi-a-GCST90016913	Weighted median	13	0.390956	0.197347	0.0475849	0.00415556	0.777756	1.47839	1.00416	2.17658
	ebi-a-GCST90016913	ebi-a-GCST90001750	CD20 on IgD+ CD38- unswitched memory B cell || id:ebi-a-GCST90001750	|| id:ebi-a-GCST90016913	Inverse variance weighted	13	0.407127	0.171535	0.0176237	0.0709179	0.743336	1.50249	1.07349	2.10294
	ebi-a-GCST90016913	ebi-a-GCST90001750	CD20 on IgD+ CD38- unswitched memory B cell || id:ebi-a-GCST90001750	|| id:ebi-a-GCST90016913	MR Egger	13	-0.0762379	0.366763	0.839131	-0.795093	0.642617	0.926596	0.451539	1.90145
	ebi-a-GCST90016913	ebi-a-GCST90001750	CD20 on IgD+ CD38- unswitched memory B cell || id:ebi-a-GCST90001750	|| id:ebi-a-GCST90016913	Weighted median	13	0.266661	0.245394	0.277185	-0.214311	0.747632	1.3056	0.807097	2.11199
	ebi-a-GCST90016913	ebi-a-GCST90001841	CD3 on Central Memory CD4+ T cell || id:ebi-a-GCST90001841	|| id:ebi-a-GCST90016913	Inverse variance weighted	13	-0.054839	0.137226	0.689431	-0.323801	0.214123	0.946638	0.723394	1.23878
	ebi-a-GCST90016913	ebi-a-GCST90001841	CD3 on Central Memory CD4+ T cell || id:ebi-a-GCST90001841	|| id:ebi-a-GCST90016913	MR Egger	13	-0.303856	0.288095	0.314174	-0.868522	0.26081	0.737967	0.419571	1.29798
	ebi-a-GCST90016913	ebi-a-GCST90001841	CD3 on Central Memory CD4+ T cell || id:ebi-a-GCST90001841	|| id:ebi-a-GCST90016913	Weighted median	13	-0.121639	0.19656	0.536023	-0.506896	0.263619	0.885468	0.602362	1.30163
	ebi-a-GCST90016913	ebi-a-GCST90001531	CD33dim HLA DR- Absolute Count || id:ebi-a-GCST90001531	|| id:ebi-a-GCST90016913	Inverse variance weighted	13	-0.121881	0.170851	0.475614	-0.456749	0.212987	0.885254	0.63334	1.23737
	ebi-a-GCST90016913	ebi-a-GCST90001531	CD33dim HLA DR- Absolute Count || id:ebi-a-GCST90001531	|| id:ebi-a-GCST90016913	MR Egger	13	0.165946	0.35751	0.651576	-0.534774	0.866666	1.18051	0.585802	2.37897
	ebi-a-GCST90016913	ebi-a-GCST90001531	CD33dim HLA DR- Absolute Count || id:ebi-a-GCST90001531	|| id:ebi-a-GCST90016913	Weighted median	13	-0.090527	0.23937	0.70529	-0.559692	0.378638	0.91345	0.571385	1.46029
	ebi-a-GCST90016913	ebi-a-GCST90001801	CD27 on IgD+ CD38- unswitched memory B cell || id:ebi-a-GCST90001801	|| id:ebi-a-GCST90016913	Inverse variance weighted	13	0.0703635	0.171704	0.681957	-0.266177	0.406904	1.0729	0.766304	1.50216
	ebi-a-GCST90016913	ebi-a-GCST90001801	CD27 on IgD+ CD38- unswitched memory B cell || id:ebi-a-GCST90001801	|| id:ebi-a-GCST90016913	MR Egger	13	0.143659	0.366709	0.702724	-0.57509	0.862408	1.15449	0.562654	2.36886
	ebi-a-GCST90016913	ebi-a-GCST90001801	CD27 on IgD+ CD38- unswitched memory B cell || id:ebi-a-GCST90001801	|| id:ebi-a-GCST90016913	Weighted median	13	0.0276155	0.2468	0.910907	-0.456112	0.511343	1.028	0.633743	1.66753
	ebi-a-GCST90016913	ebi-a-GCST90001573	Terminally Differentiated CD4-CD8- T cell %CD4-CD8- T cell || id:ebi-a-GCST90001573	|| id:ebi-a-GCST90016913	Inverse variance weighted	13	0.0710807	0.126099	0.572965	-0.176073	0.318234	1.07367	0.838557	1.3747
	ebi-a-GCST90016913	ebi-a-GCST90001573	Terminally Differentiated CD4-CD8- T cell %CD4-CD8- T cell || id:ebi-a-GCST90001573	|| id:ebi-a-GCST90016913	MR Egger	13	-0.0875995	0.261425	0.743864	-0.599992	0.424793	0.916128	0.548816	1.52927
	ebi-a-GCST90016913	ebi-a-GCST90001573	Terminally Differentiated CD4-CD8- T cell %CD4-CD8- T cell || id:ebi-a-GCST90001573	|| id:ebi-a-GCST90016913	Weighted median	13	-0.00490082	0.18445	0.978803	-0.366422	0.35662	0.995111	0.69321	1.42849
	ebi-a-GCST90016913	ebi-a-GCST90001414	IgD- CD24- B cell Absolute Count || id:ebi-a-GCST90001414	|| id:ebi-a-GCST90016913	Inverse variance weighted	13	0.326056	0.125266	0.00924385	0.0805339	0.571578	1.38549	1.08387	1.77106
	ebi-a-GCST90016913	ebi-a-GCST90001414	IgD- CD24- B cell Absolute Count || id:ebi-a-GCST90001414	|| id:ebi-a-GCST90016913	MR Egger	13	0.480002	0.262092	0.0942305	-0.0336982	0.993702	1.61608	0.966863	2.70122
	ebi-a-GCST90016913	ebi-a-GCST90001414	IgD- CD24- B cell Absolute Count || id:ebi-a-GCST90001414	|| id:ebi-a-GCST90016913	Weighted median	13	0.459201	0.181327	0.0113271	0.103799	0.814603	1.58281	1.10938	2.25828
	ebi-a-GCST90016913	ebi-a-GCST90001432	Unswitched memory B cell %lymphocyte || id:ebi-a-GCST90001432	|| id:ebi-a-GCST90016913	Inverse variance weighted	13	0.0708567	0.16757	0.672405	-0.25758	0.399293	1.07343	0.77292	1.49077
	ebi-a-GCST90016913	ebi-a-GCST90001432	Unswitched memory B cell %lymphocyte || id:ebi-a-GCST90001432	|| id:ebi-a-GCST90016913	MR Egger	13	0.160562	0.364365	0.667992	-0.553593	0.874716	1.17417	0.574881	2.39819
	ebi-a-GCST90016913	ebi-a-GCST90001432	Unswitched memory B cell %lymphocyte || id:ebi-a-GCST90001432	|| id:ebi-a-GCST90016913	Weighted median	13	0.105222	0.17454	0.546607	-0.236877	0.447321	1.11096	0.789089	1.56412
	ebi-a-GCST90016913	ebi-a-GCST90001832	CD62L on CD62L+ plasmacytoid Dendritic Cell || id:ebi-a-GCST90001832	|| id:ebi-a-GCST90016913	Inverse variance weighted	13	-0.165193	0.154279	0.284288	-0.46758	0.137195	0.84773	0.626517	1.14705
	ebi-a-GCST90016913	ebi-a-GCST90001832	CD62L on CD62L+ plasmacytoid Dendritic Cell || id:ebi-a-GCST90001832	|| id:ebi-a-GCST90016913	MR Egger	13	0.479645	0.272414	0.106023	-0.0542872	1.01358	1.6155	0.94716	2.75544
	ebi-a-GCST90016913	ebi-a-GCST90001832	CD62L on CD62L+ plasmacytoid Dendritic Cell || id:ebi-a-GCST90001832	|| id:ebi-a-GCST90016913	Weighted median	13	0.000678701	0.186728	0.9971	-0.365308	0.366666	1.00068	0.693983	1.44292
	ebi-a-GCST90016913	ebi-a-GCST90002001	CD64 on CD14- CD16- || id:ebi-a-GCST90002001	|| id:ebi-a-GCST90016913	Inverse variance weighted	13	0.00100235	0.121074	0.993395	-0.236303	0.238308	1.001	0.789541	1.2691
	ebi-a-GCST90016913	ebi-a-GCST90002001	CD64 on CD14- CD16- || id:ebi-a-GCST90002001	|| id:ebi-a-GCST90016913	MR Egger	13	0.161175	0.259051	0.546505	-0.346564	0.668915	1.17489	0.707114	1.95212
	ebi-a-GCST90016913	ebi-a-GCST90002001	CD64 on CD14- CD16- || id:ebi-a-GCST90002001	|| id:ebi-a-GCST90016913	Weighted median	13	0.133627	0.174997	0.445106	-0.209366	0.476621	1.14297	0.811098	1.61062
	ebi-a-GCST90016913	ebi-a-GCST90001932	CD127 on CD45RA+ CD4+ T cell || id:ebi-a-GCST90001932	|| id:ebi-a-GCST90016913	Inverse variance weighted	13	0.0271999	0.135946	0.841418	-0.239254	0.293653	1.02757	0.787215	1.34132
	ebi-a-GCST90016913	ebi-a-GCST90001932	CD127 on CD45RA+ CD4+ T cell || id:ebi-a-GCST90001932	|| id:ebi-a-GCST90016913	MR Egger	13	-0.0655592	0.285546	0.822622	-0.625229	0.494111	0.936544	0.535139	1.63904
	ebi-a-GCST90016913	ebi-a-GCST90001932	CD127 on CD45RA+ CD4+ T cell || id:ebi-a-GCST90001932	|| id:ebi-a-GCST90016913	Weighted median	13	-0.0544241	0.197003	0.782348	-0.440549	0.331701	0.94703	0.643683	1.39334
	ebi-a-GCST90016913	ebi-a-GCST90001489	CD39+ activated CD4 regulatory T cell Absolute Count || id:ebi-a-GCST90001489	|| id:ebi-a-GCST90016913	Inverse variance weighted	13	-0.103949	0.155489	0.503793	-0.408708	0.200809	0.901271	0.664509	1.22239
	ebi-a-GCST90016913	ebi-a-GCST90001489	CD39+ activated CD4 regulatory T cell Absolute Count || id:ebi-a-GCST90001489	|| id:ebi-a-GCST90016913	MR Egger	13	-0.269011	0.330528	0.432977	-0.916846	0.378824	0.764135	0.399778	1.46057
	ebi-a-GCST90016913	ebi-a-GCST90001489	CD39+ activated CD4 regulatory T cell Absolute Count || id:ebi-a-GCST90001489	|| id:ebi-a-GCST90016913	Weighted median	13	-0.17956	0.188354	0.340433	-0.548735	0.189615	0.835638	0.57768	1.20878
	ebi-a-GCST90016913	ebi-a-GCST90001896	CD28 on CD28+ CD45RA+ CD8+ T cell || id:ebi-a-GCST90001896	|| id:ebi-a-GCST90016913	Inverse variance weighted	13	0.0919169	0.13831	0.506324	-0.17917	0.363004	1.09627	0.835964	1.43764
	ebi-a-GCST90016913	ebi-a-GCST90001896	CD28 on CD28+ CD45RA+ CD8+ T cell || id:ebi-a-GCST90001896	|| id:ebi-a-GCST90016913	MR Egger	13	0.234632	0.290456	0.436323	-0.334662	0.803926	1.26444	0.71558	2.2343
	ebi-a-GCST90016913	ebi-a-GCST90001896	CD28 on CD28+ CD45RA+ CD8+ T cell || id:ebi-a-GCST90001896	|| id:ebi-a-GCST90016913	Weighted median	13	0.166144	0.204913	0.41748	-0.235486	0.567774	1.18074	0.790187	1.76433
	ebi-a-GCST90016913	ebi-a-GCST90001985	CD40 on monocytes || id:ebi-a-GCST90001985	|| id:ebi-a-GCST90016913	Inverse variance weighted	13	0.012845	0.154706	0.933829	-0.290379	0.316069	1.01293	0.74798	1.37173
	ebi-a-GCST90016913	ebi-a-GCST90001985	CD40 on monocytes || id:ebi-a-GCST90001985	|| id:ebi-a-GCST90016913	MR Egger	13	0.341325	0.319904	0.308847	-0.285687	0.968336	1.40681	0.751498	2.63356
	ebi-a-GCST90016913	ebi-a-GCST90001985	CD40 on monocytes || id:ebi-a-GCST90001985	|| id:ebi-a-GCST90016913	Weighted median	13	0.146241	0.183485	0.425439	-0.213389	0.505872	1.15748	0.807842	1.65843
	ebi-a-GCST90016913	ebi-a-GCST90001578	Transitional B cell %lymphocyte || id:ebi-a-GCST90001578	|| id:ebi-a-GCST90016913	Inverse variance weighted	13	0.120044	0.120707	0.319977	-0.116542	0.35663	1.12755	0.889993	1.42851
	ebi-a-GCST90016913	ebi-a-GCST90001578	Transitional B cell %lymphocyte || id:ebi-a-GCST90001578	|| id:ebi-a-GCST90016913	MR Egger	13	0.0377208	0.253069	0.884209	-0.458294	0.533736	1.03844	0.632362	1.70529
	ebi-a-GCST90016913	ebi-a-GCST90001578	Transitional B cell %lymphocyte || id:ebi-a-GCST90001578	|| id:ebi-a-GCST90016913	Weighted median	13	0.0986595	0.173984	0.570674	-0.24235	0.439669	1.10369	0.784782	1.55219
	ebi-a-GCST90016913	ebi-a-GCST90002081	SSC-A on CD4+ T cell || id:ebi-a-GCST90002081	|| id:ebi-a-GCST90016913	Inverse variance weighted	13	-0.0350064	0.129545	0.786986	-0.288914	0.218902	0.965599	0.749076	1.24471
	ebi-a-GCST90016913	ebi-a-GCST90002081	SSC-A on CD4+ T cell || id:ebi-a-GCST90002081	|| id:ebi-a-GCST90016913	MR Egger	13	-0.314841	0.272984	0.273218	-0.849889	0.220207	0.729905	0.427462	1.24633
	ebi-a-GCST90016913	ebi-a-GCST90002081	SSC-A on CD4+ T cell || id:ebi-a-GCST90002081	|| id:ebi-a-GCST90016913	Weighted median	13	-0.218773	0.183735	0.233771	-0.578894	0.141347	0.803504	0.560518	1.15182
	ebi-a-GCST90016913	ebi-a-GCST90001536	CD45RA- CD4+ T cell %T cell || id:ebi-a-GCST90001536	|| id:ebi-a-GCST90016913	Inverse variance weighted	13	0.0182507	0.136404	0.893562	-0.249102	0.285603	1.01842	0.779501	1.33056
	ebi-a-GCST90016913	ebi-a-GCST90001536	CD45RA- CD4+ T cell %T cell || id:ebi-a-GCST90001536	|| id:ebi-a-GCST90016913	MR Egger	13	-0.198241	0.285006	0.50113	-0.756852	0.36037	0.820172	0.469141	1.43386
	ebi-a-GCST90016913	ebi-a-GCST90001536	CD45RA- CD4+ T cell %T cell || id:ebi-a-GCST90001536	|| id:ebi-a-GCST90016913	Weighted median	13	-0.0445434	0.176445	0.800693	-0.390375	0.301288	0.956434	0.676803	1.3516
	ebi-a-GCST90016913	ebi-a-GCST90001821	IgD on IgD+ CD24- B cell || id:ebi-a-GCST90001821	|| id:ebi-a-GCST90016913	Inverse variance weighted	13	-0.146934	0.132223	0.266456	-0.406091	0.112223	0.863351	0.666249	1.11876
	ebi-a-GCST90016913	ebi-a-GCST90001821	IgD on IgD+ CD24- B cell || id:ebi-a-GCST90001821	|| id:ebi-a-GCST90016913	MR Egger	13	-0.384072	0.277901	0.194378	-0.928759	0.160615	0.681082	0.395044	1.17423
	ebi-a-GCST90016913	ebi-a-GCST90001821	IgD on IgD+ CD24- B cell || id:ebi-a-GCST90001821	|| id:ebi-a-GCST90016913	Weighted median	13	-0.196546	0.194104	0.31126	-0.576989	0.183897	0.821564	0.561587	1.20189
	ebi-a-GCST90016913	ebi-a-GCST90001651	Granulocyte Absolute Count || id:ebi-a-GCST90001651	|| id:ebi-a-GCST90016913	Inverse variance weighted	13	0.010624	0.144641	0.941447	-0.272872	0.29412	1.01068	0.761191	1.34194
	ebi-a-GCST90016913	ebi-a-GCST90001651	Granulocyte Absolute Count || id:ebi-a-GCST90001651	|| id:ebi-a-GCST90016913	MR Egger	13	-0.0606509	0.313213	0.849986	-0.674548	0.553246	0.941152	0.509387	1.73889
	ebi-a-GCST90016913	ebi-a-GCST90001651	Granulocyte Absolute Count || id:ebi-a-GCST90001651	|| id:ebi-a-GCST90016913	Weighted median	13	0.00474533	0.179448	0.978903	-0.346973	0.356464	1.00476	0.706824	1.42827
	ebi-a-GCST90016913	ebi-a-GCST90001435	Plasma Blast-Plasma Cell %lymphocyte || id:ebi-a-GCST90001435	|| id:ebi-a-GCST90016913	Inverse variance weighted	13	-0.079257	0.121803	0.51524	-0.31799	0.159476	0.923802	0.72761	1.1729
	ebi-a-GCST90016913	ebi-a-GCST90001435	Plasma Blast-Plasma Cell %lymphocyte || id:ebi-a-GCST90001435	|| id:ebi-a-GCST90016913	MR Egger	13	-0.239378	0.255578	0.369065	-0.74031	0.261554	0.787117	0.476966	1.29895
	ebi-a-GCST90016913	ebi-a-GCST90001435	Plasma Blast-Plasma Cell %lymphocyte || id:ebi-a-GCST90001435	|| id:ebi-a-GCST90016913	Weighted median	13	-0.207239	0.172923	0.230742	-0.546168	0.131689	0.812825	0.579165	1.14075
	ebi-a-GCST90016913	ebi-a-GCST90002117	HLA DR on HLA DR+ Natural Killer || id:ebi-a-GCST90002117	|| id:ebi-a-GCST90016913	Inverse variance weighted	13	0.0624077	0.13692	0.648535	-0.205955	0.33077	1.0644	0.81387	1.39204
	ebi-a-GCST90016913	ebi-a-GCST90002117	HLA DR on HLA DR+ Natural Killer || id:ebi-a-GCST90002117	|| id:ebi-a-GCST90016913	MR Egger	13	-0.0323254	0.289076	0.912978	-0.598914	0.534263	0.968191	0.549408	1.70619
	ebi-a-GCST90016913	ebi-a-GCST90002117	HLA DR on HLA DR+ Natural Killer || id:ebi-a-GCST90002117	|| id:ebi-a-GCST90016913	Weighted median	13	0.0211162	0.189317	0.911189	-0.349945	0.392178	1.02134	0.704727	1.4802
	ebi-a-GCST90016913	ebi-a-GCST90002029	CD39 on CD39+ CD8+ T cell || id:ebi-a-GCST90002029	|| id:ebi-a-GCST90016913	Inverse variance weighted	13	0.0177759	0.150959	0.906263	-0.278104	0.313655	1.01793	0.757218	1.36842
	ebi-a-GCST90016913	ebi-a-GCST90002029	CD39 on CD39+ CD8+ T cell || id:ebi-a-GCST90002029	|| id:ebi-a-GCST90016913	MR Egger	13	0.134308	0.328516	0.69051	-0.509583	0.778198	1.14374	0.600746	2.17755
	ebi-a-GCST90016913	ebi-a-GCST90002029	CD39 on CD39+ CD8+ T cell || id:ebi-a-GCST90002029	|| id:ebi-a-GCST90016913	Weighted median	13	0.157653	0.198418	0.426874	-0.231245	0.546552	1.17076	0.793545	1.72729
	ebi-a-GCST90016913	ebi-a-GCST90001495	CD39+ secreting CD4 regulatory T cell Absolute Count || id:ebi-a-GCST90001495	|| id:ebi-a-GCST90016913	Inverse variance weighted	13	-0.0655458	0.166554	0.69392	-0.391992	0.260901	0.936556	0.675709	1.2981
	ebi-a-GCST90016913	ebi-a-GCST90001495	CD39+ secreting CD4 regulatory T cell Absolute Count || id:ebi-a-GCST90001495	|| id:ebi-a-GCST90016913	MR Egger	13	-0.0691026	0.358837	0.850802	-0.772424	0.634219	0.933231	0.461892	1.88555
	ebi-a-GCST90016913	ebi-a-GCST90001495	CD39+ secreting CD4 regulatory T cell Absolute Count || id:ebi-a-GCST90001495	|| id:ebi-a-GCST90016913	Weighted median	13	-0.0481955	0.204	0.813237	-0.448035	0.351644	0.952947	0.638882	1.4214
	ebi-a-GCST90016913	ebi-a-GCST90001422	CD20- CD38- B cell %B cell || id:ebi-a-GCST90001422	|| id:ebi-a-GCST90016913	Inverse variance weighted	13	-0.162053	0.124593	0.193373	-0.406255	0.0821481	0.850396	0.66614	1.08562
	ebi-a-GCST90016913	ebi-a-GCST90001422	CD20- CD38- B cell %B cell || id:ebi-a-GCST90001422	|| id:ebi-a-GCST90016913	MR Egger	13	-0.135005	0.273059	0.630738	-0.6702	0.40019	0.873712	0.511606	1.49211
	ebi-a-GCST90016913	ebi-a-GCST90001422	CD20- CD38- B cell %B cell || id:ebi-a-GCST90001422	|| id:ebi-a-GCST90016913	Weighted median	13	-0.215667	0.172236	0.210511	-0.553248	0.121915	0.806004	0.575079	1.12966
	ebi-a-GCST90016913	ebi-a-GCST90001640	CD3- lymphocyte %lymphocyte || id:ebi-a-GCST90001640	|| id:ebi-a-GCST90016913	Inverse variance weighted	8	0.105599	0.194714	0.587591	-0.27604	0.487238	1.11138	0.758783	1.62781
	ebi-a-GCST90016913	ebi-a-GCST90001640	CD3- lymphocyte %lymphocyte || id:ebi-a-GCST90001640	|| id:ebi-a-GCST90016913	MR Egger	8	-0.670439	1.02128	0.535871	-2.67214	1.33126	0.511484	0.0691042	3.78582
	ebi-a-GCST90016913	ebi-a-GCST90001640	CD3- lymphocyte %lymphocyte || id:ebi-a-GCST90001640	|| id:ebi-a-GCST90016913	Weighted median	8	-0.0268756	0.255255	0.916146	-0.527176	0.473425	0.973482	0.590269	1.60548
	ebi-a-GCST90016913	ebi-a-GCST90001461	Dendritic Cell Absolute Count || id:ebi-a-GCST90001461	|| id:ebi-a-GCST90016913	Inverse variance weighted	13	-0.21129	0.124405	0.0894313	-0.455124	0.0325437	0.809539	0.634369	1.03308
	ebi-a-GCST90016913	ebi-a-GCST90001461	Dendritic Cell Absolute Count || id:ebi-a-GCST90001461	|| id:ebi-a-GCST90016913	MR Egger	13	-0.145464	0.257289	0.583168	-0.649749	0.358822	0.864621	0.522177	1.43164
	ebi-a-GCST90016913	ebi-a-GCST90001461	Dendritic Cell Absolute Count || id:ebi-a-GCST90001461	|| id:ebi-a-GCST90016913	Weighted median	13	-0.156749	0.180911	0.386249	-0.511335	0.197837	0.854919	0.599695	1.21876
genus Anaerotruncus	ebi-a-GCST90016967	ebi-a-GCST90002112	HLA DR on CD33- HLA DR+ || id:ebi-a-GCST90002112	|| id:ebi-a-GCST90016967	Inverse variance weighted	13	0.122193	0.187032	0.513546	-0.24439	0.488776	1.12997	0.783182	1.63032
	ebi-a-GCST90016967	ebi-a-GCST90002112	HLA DR on CD33- HLA DR+ || id:ebi-a-GCST90002112	|| id:ebi-a-GCST90016967	MR Egger	13	0.865162	0.554453	0.146958	-0.221565	1.95189	2.37539	0.801264	7.04197
	ebi-a-GCST90016967	ebi-a-GCST90002112	HLA DR on CD33- HLA DR+ || id:ebi-a-GCST90002112	|| id:ebi-a-GCST90016967	Weighted median	13	0.105201	0.242222	0.664057	-0.369554	0.579956	1.11093	0.691043	1.78596
	ebi-a-GCST90016967	ebi-a-GCST90002105	HLA DR on plasmacytoid Dendritic Cell || id:ebi-a-GCST90002105	|| id:ebi-a-GCST90016967	Inverse variance weighted	13	0.113341	0.142378	0.425997	-0.165719	0.392402	1.12001	0.847284	1.48053
	ebi-a-GCST90016967	ebi-a-GCST90002105	HLA DR on plasmacytoid Dendritic Cell || id:ebi-a-GCST90002105	|| id:ebi-a-GCST90016967	MR Egger	13	0.780591	0.428015	0.0954505	-0.0583179	1.6195	2.18276	0.94335	5.05056
	ebi-a-GCST90016967	ebi-a-GCST90002105	HLA DR on plasmacytoid Dendritic Cell || id:ebi-a-GCST90002105	|| id:ebi-a-GCST90016967	Weighted median	13	0.1839	0.199683	0.357071	-0.207478	0.575279	1.2019	0.812631	1.77763
	ebi-a-GCST90016967	ebi-a-GCST90001991	HLA DR on CD14+ monocyte || id:ebi-a-GCST90001991	|| id:ebi-a-GCST90016967	Inverse variance weighted	13	-0.0309381	0.155465	0.84226	-0.33565	0.273774	0.969536	0.714873	1.31492
	ebi-a-GCST90016967	ebi-a-GCST90001991	HLA DR on CD14+ monocyte || id:ebi-a-GCST90001991	|| id:ebi-a-GCST90016967	MR Egger	13	-0.556949	0.456904	0.248353	-1.45248	0.338582	0.572954	0.233989	1.40296
	ebi-a-GCST90016967	ebi-a-GCST90001991	HLA DR on CD14+ monocyte || id:ebi-a-GCST90001991	|| id:ebi-a-GCST90016967	Weighted median	13	-0.166772	0.18694	0.37233	-0.533175	0.19963	0.846392	0.586739	1.22095
	ebi-a-GCST90016967	ebi-a-GCST90002106	HLA DR on Dendritic Cell || id:ebi-a-GCST90002106	|| id:ebi-a-GCST90016967	Inverse variance weighted	13	0.144367	0.145349	0.320593	-0.140518	0.429251	1.15531	0.868908	1.53611
	ebi-a-GCST90016967	ebi-a-GCST90002106	HLA DR on Dendritic Cell || id:ebi-a-GCST90002106	|| id:ebi-a-GCST90016967	MR Egger	13	0.788275	0.436572	0.0983912	-0.0674052	1.64396	2.1996	0.934816	5.1756
	ebi-a-GCST90016967	ebi-a-GCST90002106	HLA DR on Dendritic Cell || id:ebi-a-GCST90002106	|| id:ebi-a-GCST90016967	Weighted median	13	0.349084	0.200446	0.0815901	-0.0437908	0.741958	1.41777	0.957154	2.10004
	ebi-a-GCST90016967	ebi-a-GCST90001444	CD20- CD38- B cell %lymphocyte || id:ebi-a-GCST90001444	|| id:ebi-a-GCST90016967	Inverse variance weighted	13	-0.138813	0.158972	0.382561	-0.450399	0.172773	0.870391	0.637374	1.1886
	ebi-a-GCST90016967	ebi-a-GCST90001444	CD20- CD38- B cell %lymphocyte || id:ebi-a-GCST90001444	|| id:ebi-a-GCST90016967	MR Egger	13	-0.271667	0.495266	0.594288	-1.24239	0.699055	0.762108	0.288694	2.01185
	ebi-a-GCST90016967	ebi-a-GCST90001444	CD20- CD38- B cell %lymphocyte || id:ebi-a-GCST90001444	|| id:ebi-a-GCST90016967	Weighted median	13	-0.161179	0.203841	0.429113	-0.560706	0.238349	0.85114	0.570806	1.26915
	ebi-a-GCST90016967	ebi-a-GCST90002010	HLA DR on monocyte || id:ebi-a-GCST90002010	|| id:ebi-a-GCST90016967	Inverse variance weighted	13	-0.089604	0.154873	0.562883	-0.393155	0.213947	0.914293	0.674924	1.23856
	ebi-a-GCST90016967	ebi-a-GCST90002010	HLA DR on monocyte || id:ebi-a-GCST90002010	|| id:ebi-a-GCST90016967	MR Egger	13	-0.588175	0.458011	0.225462	-1.48588	0.309527	0.55534	0.226304	1.36278
	ebi-a-GCST90016967	ebi-a-GCST90002010	HLA DR on monocyte || id:ebi-a-GCST90002010	|| id:ebi-a-GCST90016967	Weighted median	13	-0.212415	0.193572	0.272491	-0.591815	0.166986	0.808629	0.553322	1.18174
	ebi-a-GCST90016967	ebi-a-GCST90001988	HLA DR on CD14+ CD16- monocyte || id:ebi-a-GCST90001988	|| id:ebi-a-GCST90016967	Inverse variance weighted	13	-0.0365987	0.153345	0.811363	-0.337156	0.263958	0.964063	0.713798	1.30207
	ebi-a-GCST90016967	ebi-a-GCST90001988	HLA DR on CD14+ CD16- monocyte || id:ebi-a-GCST90001988	|| id:ebi-a-GCST90016967	MR Egger	13	-0.528389	0.453753	0.268861	-1.41774	0.360967	0.589554	0.24226	1.43472
	ebi-a-GCST90016967	ebi-a-GCST90001988	HLA DR on CD14+ CD16- monocyte || id:ebi-a-GCST90001988	|| id:ebi-a-GCST90016967	Weighted median	13	-0.175221	0.185983	0.346126	-0.539748	0.189307	0.839272	0.582895	1.20841
	ebi-a-GCST90016967	ebi-a-GCST90001940	CD25 on CD39+ activated CD4 regulatory T cell || id:ebi-a-GCST90001940	|| id:ebi-a-GCST90016967	Inverse variance weighted	13	-0.0634242	0.132778	0.632884	-0.323668	0.19682	0.938545	0.72349	1.21753
	ebi-a-GCST90016967	ebi-a-GCST90001940	CD25 on CD39+ activated CD4 regulatory T cell || id:ebi-a-GCST90001940	|| id:ebi-a-GCST90016967	MR Egger	13	-0.0613677	0.397662	0.880151	-0.840785	0.71805	0.940477	0.431372	2.05043
	ebi-a-GCST90016967	ebi-a-GCST90001940	CD25 on CD39+ activated CD4 regulatory T cell || id:ebi-a-GCST90001940	|| id:ebi-a-GCST90016967	Weighted median	13	-0.0514062	0.191276	0.788119	-0.426307	0.323495	0.949893	0.652916	1.38195
	ebi-a-GCST90016967	ebi-a-GCST90001612	CD8dim T cell %leukocyte || id:ebi-a-GCST90001612	|| id:ebi-a-GCST90016967	Inverse variance weighted	13	0.179726	0.175171	0.304888	-0.163608	0.523061	1.19689	0.849075	1.68718
	ebi-a-GCST90016967	ebi-a-GCST90001612	CD8dim T cell %leukocyte || id:ebi-a-GCST90001612	|| id:ebi-a-GCST90016967	MR Egger	13	0.308581	0.54681	0.583854	-0.763168	1.38033	1.36149	0.466187	3.97621
	ebi-a-GCST90016967	ebi-a-GCST90001612	CD8dim T cell %leukocyte || id:ebi-a-GCST90001612	|| id:ebi-a-GCST90016967	Weighted median	13	0.182443	0.202251	0.367023	-0.213969	0.578856	1.20015	0.807373	1.784
	ebi-a-GCST90016967	ebi-a-GCST90001625	HLA DR+ CD4+ T cell %T cell || id:ebi-a-GCST90001625	|| id:ebi-a-GCST90016967	Inverse variance weighted	13	0.152731	0.114087	0.180661	-0.0708798	0.376341	1.16501	0.931574	1.45694
	ebi-a-GCST90016967	ebi-a-GCST90001625	HLA DR+ CD4+ T cell %T cell || id:ebi-a-GCST90001625	|| id:ebi-a-GCST90016967	MR Egger	13	0.211651	0.356731	0.564975	-0.487541	0.910844	1.23572	0.614135	2.48642
	ebi-a-GCST90016967	ebi-a-GCST90001625	HLA DR+ CD4+ T cell %T cell || id:ebi-a-GCST90001625	|| id:ebi-a-GCST90016967	Weighted median	13	0.195829	0.155179	0.206967	-0.108323	0.49998	1.21632	0.897338	1.64869
	ebi-a-GCST90016967	ebi-a-GCST90001766	CD24 on IgD+ CD38- B cell || id:ebi-a-GCST90001766	|| id:ebi-a-GCST90016967	Inverse variance weighted	13	-0.0305621	0.131226	0.815841	-0.287764	0.22664	0.9699	0.749938	1.25438
	ebi-a-GCST90016967	ebi-a-GCST90001766	CD24 on IgD+ CD38- B cell || id:ebi-a-GCST90001766	|| id:ebi-a-GCST90016967	MR Egger	13	-0.132392	0.393307	0.742744	-0.903273	0.63849	0.875998	0.405241	1.89362
	ebi-a-GCST90016967	ebi-a-GCST90001766	CD24 on IgD+ CD38- B cell || id:ebi-a-GCST90001766	|| id:ebi-a-GCST90016967	Weighted median	13	-0.0814566	0.171498	0.634808	-0.417593	0.25468	0.921773	0.65863	1.29005
	ebi-a-GCST90016967	ebi-a-GCST90001597	CD8dim T cell %T cell || id:ebi-a-GCST90001597	|| id:ebi-a-GCST90016967	Inverse variance weighted	13	0.180145	0.166228	0.278486	-0.145661	0.505952	1.19739	0.864451	1.65856
	ebi-a-GCST90016967	ebi-a-GCST90001597	CD8dim T cell %T cell || id:ebi-a-GCST90001597	|| id:ebi-a-GCST90016967	MR Egger	13	0.208023	0.520079	0.696827	-0.811332	1.22738	1.23124	0.444266	3.41227
	ebi-a-GCST90016967	ebi-a-GCST90001597	CD8dim T cell %T cell || id:ebi-a-GCST90001597	|| id:ebi-a-GCST90016967	Weighted median	13	0.127182	0.201684	0.5283	-0.268118	0.522482	1.13562	0.764818	1.68621
	ebi-a-GCST90016967	ebi-a-GCST90001750	CD20 on IgD+ CD38- unswitched memory B cell || id:ebi-a-GCST90001750	|| id:ebi-a-GCST90016967	Inverse variance weighted	13	0.0548893	0.204663	0.78855	-0.34625	0.456029	1.05642	0.707336	1.5778
	ebi-a-GCST90016967	ebi-a-GCST90001750	CD20 on IgD+ CD38- unswitched memory B cell || id:ebi-a-GCST90001750	|| id:ebi-a-GCST90016967	MR Egger	13	0.387012	0.641302	0.558429	-0.869939	1.64396	1.47257	0.418977	5.17564
	ebi-a-GCST90016967	ebi-a-GCST90001750	CD20 on IgD+ CD38- unswitched memory B cell || id:ebi-a-GCST90001750	|| id:ebi-a-GCST90016967	Weighted median	13	0.019329	0.286428	0.946197	-0.542069	0.580727	1.01952	0.581544	1.78734
	ebi-a-GCST90016967	ebi-a-GCST90001841	CD3 on Central Memory CD4+ T cell || id:ebi-a-GCST90001841	|| id:ebi-a-GCST90016967	Inverse variance weighted	12	0.12133	0.151821	0.424194	-0.176239	0.418898	1.129	0.838418	1.52029
	ebi-a-GCST90016967	ebi-a-GCST90001841	CD3 on Central Memory CD4+ T cell || id:ebi-a-GCST90001841	|| id:ebi-a-GCST90016967	MR Egger	12	0.587131	0.432336	0.204299	-0.260248	1.43451	1.79882	0.77086	4.19759
	ebi-a-GCST90016967	ebi-a-GCST90001841	CD3 on Central Memory CD4+ T cell || id:ebi-a-GCST90001841	|| id:ebi-a-GCST90016967	Weighted median	12	0.0595188	0.217217	0.78408	-0.366227	0.485264	1.06133	0.693346	1.6246
	ebi-a-GCST90016967	ebi-a-GCST90001531	CD33dim HLA DR- Absolute Count || id:ebi-a-GCST90001531	|| id:ebi-a-GCST90016967	Inverse variance weighted	13	0.163534	0.172231	0.342365	-0.174039	0.501107	1.17767	0.840264	1.65055
	ebi-a-GCST90016967	ebi-a-GCST90001531	CD33dim HLA DR- Absolute Count || id:ebi-a-GCST90001531	|| id:ebi-a-GCST90016967	MR Egger	13	0.00429073	0.507375	0.993404	-0.990164	0.998745	1.0043	0.371516	2.71487
	ebi-a-GCST90016967	ebi-a-GCST90001531	CD33dim HLA DR- Absolute Count || id:ebi-a-GCST90001531	|| id:ebi-a-GCST90016967	Weighted median	13	0.16564	0.237992	0.486437	-0.300825	0.632105	1.18015	0.740207	1.88157
	ebi-a-GCST90016967	ebi-a-GCST90001801	CD27 on IgD+ CD38- unswitched memory B cell || id:ebi-a-GCST90001801	|| id:ebi-a-GCST90016967	Inverse variance weighted	13	0.0729066	0.180735	0.686662	-0.281335	0.427148	1.07563	0.754776	1.53288
	ebi-a-GCST90016967	ebi-a-GCST90001801	CD27 on IgD+ CD38- unswitched memory B cell || id:ebi-a-GCST90001801	|| id:ebi-a-GCST90016967	MR Egger	13	0.088042	0.54959	0.875631	-0.989154	1.16524	1.09203	0.371891	3.20669
	ebi-a-GCST90016967	ebi-a-GCST90001801	CD27 on IgD+ CD38- unswitched memory B cell || id:ebi-a-GCST90001801	|| id:ebi-a-GCST90016967	Weighted median	13	0.0659824	0.246266	0.788752	-0.4167	0.548665	1.06821	0.659219	1.73094
	ebi-a-GCST90016967	ebi-a-GCST90001573	Terminally Differentiated CD4-CD8- T cell %CD4-CD8- T cell || id:ebi-a-GCST90001573	|| id:ebi-a-GCST90016967	Inverse variance weighted	13	-0.0564944	0.166203	0.733923	-0.382253	0.269264	0.945072	0.682323	1.309
	ebi-a-GCST90016967	ebi-a-GCST90001573	Terminally Differentiated CD4-CD8- T cell %CD4-CD8- T cell || id:ebi-a-GCST90001573	|| id:ebi-a-GCST90016967	MR Egger	13	-0.215752	0.516958	0.684453	-1.22899	0.797486	0.805935	0.292588	2.21995
	ebi-a-GCST90016967	ebi-a-GCST90001573	Terminally Differentiated CD4-CD8- T cell %CD4-CD8- T cell || id:ebi-a-GCST90001573	|| id:ebi-a-GCST90016967	Weighted median	13	-0.0565967	0.205432	0.782932	-0.459244	0.346051	0.944975	0.631761	1.41347
	ebi-a-GCST90016967	ebi-a-GCST90001414	IgD- CD24- B cell Absolute Count || id:ebi-a-GCST90001414	|| id:ebi-a-GCST90016967	Inverse variance weighted	13	0.21748	0.131629	0.098489	-0.0405122	0.475472	1.24294	0.960297	1.60877
	ebi-a-GCST90016967	ebi-a-GCST90001414	IgD- CD24- B cell Absolute Count || id:ebi-a-GCST90001414	|| id:ebi-a-GCST90016967	MR Egger	13	-0.107159	0.394381	0.790873	-0.880146	0.665827	0.898383	0.414722	1.9461
	ebi-a-GCST90016967	ebi-a-GCST90001414	IgD- CD24- B cell Absolute Count || id:ebi-a-GCST90001414	|| id:ebi-a-GCST90016967	Weighted median	13	0.151322	0.198442	0.445733	-0.237625	0.540269	1.16337	0.788498	1.71647
	ebi-a-GCST90016967	ebi-a-GCST90001432	Unswitched memory B cell %lymphocyte || id:ebi-a-GCST90001432	|| id:ebi-a-GCST90016967	Inverse variance weighted	13	-0.0291846	0.166689	0.861014	-0.355896	0.297526	0.971237	0.700546	1.34652
	ebi-a-GCST90016967	ebi-a-GCST90001432	Unswitched memory B cell %lymphocyte || id:ebi-a-GCST90001432	|| id:ebi-a-GCST90016967	MR Egger	13	-0.616728	0.486724	0.231289	-1.57071	0.337251	0.539707	0.207898	1.40109
	ebi-a-GCST90016967	ebi-a-GCST90001432	Unswitched memory B cell %lymphocyte || id:ebi-a-GCST90001432	|| id:ebi-a-GCST90016967	Weighted median	13	0.0210644	0.189305	0.9114	-0.349973	0.392102	1.02129	0.704707	1.48009
	ebi-a-GCST90016967	ebi-a-GCST90001832	CD62L on CD62L+ plasmacytoid Dendritic Cell || id:ebi-a-GCST90001832	|| id:ebi-a-GCST90016967	Inverse variance weighted	13	-0.0552469	0.136274	0.685177	-0.322344	0.211851	0.946252	0.724449	1.23596
	ebi-a-GCST90016967	ebi-a-GCST90001832	CD62L on CD62L+ plasmacytoid Dendritic Cell || id:ebi-a-GCST90001832	|| id:ebi-a-GCST90016967	MR Egger	13	-0.154608	0.409148	0.712711	-0.956537	0.647321	0.856751	0.384221	1.91042
	ebi-a-GCST90016967	ebi-a-GCST90001832	CD62L on CD62L+ plasmacytoid Dendritic Cell || id:ebi-a-GCST90001832	|| id:ebi-a-GCST90016967	Weighted median	13	-0.115382	0.192379	0.548663	-0.492444	0.26168	0.891026	0.611131	1.29911
	ebi-a-GCST90016967	ebi-a-GCST90002001	CD64 on CD14- CD16- || id:ebi-a-GCST90002001	|| id:ebi-a-GCST90016967	Inverse variance weighted	13	0.134272	0.127124	0.290863	-0.114891	0.383434	1.1437	0.891464	1.46731
	ebi-a-GCST90016967	ebi-a-GCST90002001	CD64 on CD14- CD16- || id:ebi-a-GCST90002001	|| id:ebi-a-GCST90016967	MR Egger	13	-0.102873	0.380918	0.792108	-0.849473	0.643726	0.902241	0.42764	1.90356
	ebi-a-GCST90016967	ebi-a-GCST90002001	CD64 on CD14- CD16- || id:ebi-a-GCST90002001	|| id:ebi-a-GCST90016967	Weighted median	13	0.107894	0.171549	0.529388	-0.228341	0.444129	1.11393	0.795853	1.55913
	ebi-a-GCST90016967	ebi-a-GCST90001932	CD127 on CD45RA+ CD4+ T cell || id:ebi-a-GCST90001932	|| id:ebi-a-GCST90016967	Inverse variance weighted	13	-0.07545	0.175771	0.667741	-0.419962	0.269062	0.927326	0.657072	1.30874
	ebi-a-GCST90016967	ebi-a-GCST90001932	CD127 on CD45RA+ CD4+ T cell || id:ebi-a-GCST90001932	|| id:ebi-a-GCST90016967	MR Egger	13	0.0668967	0.547763	0.905001	-1.00672	1.14051	1.06919	0.365416	3.12837
	ebi-a-GCST90016967	ebi-a-GCST90001932	CD127 on CD45RA+ CD4+ T cell || id:ebi-a-GCST90001932	|| id:ebi-a-GCST90016967	Weighted median	13	-0.0750992	0.212312	0.723548	-0.491231	0.341032	0.927651	0.611873	1.4064
	ebi-a-GCST90016967	ebi-a-GCST90001489	CD39+ activated CD4 regulatory T cell Absolute Count || id:ebi-a-GCST90001489	|| id:ebi-a-GCST90016967	Inverse variance weighted	13	0.139026	0.133863	0.299005	-0.123345	0.401397	1.14915	0.883959	1.49391
	ebi-a-GCST90016967	ebi-a-GCST90001489	CD39+ activated CD4 regulatory T cell Absolute Count || id:ebi-a-GCST90001489	|| id:ebi-a-GCST90016967	MR Egger	13	-0.201933	0.401084	0.624565	-0.988058	0.584193	0.81715	0.372299	1.79354
	ebi-a-GCST90016967	ebi-a-GCST90001489	CD39+ activated CD4 regulatory T cell Absolute Count || id:ebi-a-GCST90001489	|| id:ebi-a-GCST90016967	Weighted median	13	0.0470252	0.179973	0.793869	-0.305721	0.399772	1.04815	0.736592	1.49148
	ebi-a-GCST90016967	ebi-a-GCST90001896	CD28 on CD28+ CD45RA+ CD8+ T cell || id:ebi-a-GCST90001896	|| id:ebi-a-GCST90016967	Inverse variance weighted	13	0.175135	0.14547	0.228617	-0.109985	0.460255	1.19141	0.895847	1.58448
	ebi-a-GCST90016967	ebi-a-GCST90001896	CD28 on CD28+ CD45RA+ CD8+ T cell || id:ebi-a-GCST90001896	|| id:ebi-a-GCST90016967	MR Egger	13	-0.548908	0.435978	0.234083	-1.40343	0.305609	0.57758	0.245754	1.35745
	ebi-a-GCST90016967	ebi-a-GCST90001896	CD28 on CD28+ CD45RA+ CD8+ T cell || id:ebi-a-GCST90001896	|| id:ebi-a-GCST90016967	Weighted median	13	0.0582899	0.208577	0.779888	-0.350521	0.467101	1.06002	0.704321	1.59536
	ebi-a-GCST90016967	ebi-a-GCST90001985	CD40 on monocytes || id:ebi-a-GCST90001985	|| id:ebi-a-GCST90016967	Inverse variance weighted	13	-0.0551774	0.160344	0.730757	-0.369452	0.259097	0.946317	0.691113	1.29576
	ebi-a-GCST90016967	ebi-a-GCST90001985	CD40 on monocytes || id:ebi-a-GCST90001985	|| id:ebi-a-GCST90016967	MR Egger	13	0.390425	0.481338	0.434494	-0.552998	1.33385	1.47761	0.575223	3.79562
	ebi-a-GCST90016967	ebi-a-GCST90001985	CD40 on monocytes || id:ebi-a-GCST90001985	|| id:ebi-a-GCST90016967	Weighted median	13	-0.0498013	0.182266	0.784674	-0.407044	0.307441	0.951418	0.665615	1.35994
	ebi-a-GCST90016967	ebi-a-GCST90001578	Transitional B cell %lymphocyte || id:ebi-a-GCST90001578	|| id:ebi-a-GCST90016967	Inverse variance weighted	13	0.171415	0.126686	0.176033	-0.0768892	0.419719	1.18698	0.925992	1.52153
	ebi-a-GCST90016967	ebi-a-GCST90001578	Transitional B cell %lymphocyte || id:ebi-a-GCST90001578	|| id:ebi-a-GCST90016967	MR Egger	13	-0.235457	0.379478	0.547584	-0.979234	0.50832	0.790209	0.375599	1.6625
	ebi-a-GCST90016967	ebi-a-GCST90001578	Transitional B cell %lymphocyte || id:ebi-a-GCST90001578	|| id:ebi-a-GCST90016967	Weighted median	13	-0.0521991	0.1812	0.77329	-0.407351	0.302953	0.94914	0.66541	1.35385
	ebi-a-GCST90016967	ebi-a-GCST90002081	SSC-A on CD4+ T cell || id:ebi-a-GCST90002081	|| id:ebi-a-GCST90016967	Inverse variance weighted	13	0.000104644	0.135842	0.999385	-0.266146	0.266356	1.0001	0.766327	1.3052
	ebi-a-GCST90016967	ebi-a-GCST90002081	SSC-A on CD4+ T cell || id:ebi-a-GCST90002081	|| id:ebi-a-GCST90016967	MR Egger	13	0.0160446	0.407689	0.969313	-0.783026	0.815115	1.01617	0.457021	2.25944
	ebi-a-GCST90016967	ebi-a-GCST90002081	SSC-A on CD4+ T cell || id:ebi-a-GCST90002081	|| id:ebi-a-GCST90016967	Weighted median	13	-0.000702043	0.182602	0.996932	-0.358603	0.357199	0.999298	0.698652	1.42932
	ebi-a-GCST90016967	ebi-a-GCST90001536	CD45RA- CD4+ T cell %T cell || id:ebi-a-GCST90001536	|| id:ebi-a-GCST90016967	Inverse variance weighted	13	-0.0435087	0.125303	0.728419	-0.289102	0.202085	0.957424	0.748936	1.22395
	ebi-a-GCST90016967	ebi-a-GCST90001536	CD45RA- CD4+ T cell %T cell || id:ebi-a-GCST90001536	|| id:ebi-a-GCST90016967	MR Egger	13	0.0946458	0.375252	0.805522	-0.640848	0.830139	1.09927	0.526846	2.29364
	ebi-a-GCST90016967	ebi-a-GCST90001536	CD45RA- CD4+ T cell %T cell || id:ebi-a-GCST90001536	|| id:ebi-a-GCST90016967	Weighted median	13	-0.040517	0.164549	0.805504	-0.363033	0.281999	0.960293	0.695564	1.32578
	ebi-a-GCST90016967	ebi-a-GCST90001821	IgD on IgD+ CD24- B cell || id:ebi-a-GCST90001821	|| id:ebi-a-GCST90016967	Inverse variance weighted	13	-0.10966	0.135075	0.416881	-0.374406	0.155087	0.896139	0.687697	1.16776
	ebi-a-GCST90016967	ebi-a-GCST90001821	IgD on IgD+ CD24- B cell || id:ebi-a-GCST90001821	|| id:ebi-a-GCST90016967	MR Egger	13	-0.228183	0.421305	0.598886	-1.05394	0.597575	0.795979	0.348562	1.81771
	ebi-a-GCST90016967	ebi-a-GCST90001821	IgD on IgD+ CD24- B cell || id:ebi-a-GCST90001821	|| id:ebi-a-GCST90016967	Weighted median	13	-0.0472868	0.195517	0.808893	-0.430501	0.335927	0.953814	0.650183	1.39924
	ebi-a-GCST90016967	ebi-a-GCST90001651	Granulocyte Absolute Count || id:ebi-a-GCST90001651	|| id:ebi-a-GCST90016967	Inverse variance weighted	13	0.279707	0.13063	0.0322568	0.023672	0.535741	1.32274	1.02395	1.70871
	ebi-a-GCST90016967	ebi-a-GCST90001651	Granulocyte Absolute Count || id:ebi-a-GCST90001651	|| id:ebi-a-GCST90016967	MR Egger	13	-0.172493	0.391538	0.66807	-0.939907	0.594922	0.841565	0.390664	1.81289
	ebi-a-GCST90016967	ebi-a-GCST90001651	Granulocyte Absolute Count || id:ebi-a-GCST90001651	|| id:ebi-a-GCST90016967	Weighted median	13	0.294933	0.172372	0.087076	-0.0429158	0.632781	1.34304	0.957992	1.88284
	ebi-a-GCST90016967	ebi-a-GCST90001435	Plasma Blast-Plasma Cell %lymphocyte || id:ebi-a-GCST90001435	|| id:ebi-a-GCST90016967	Inverse variance weighted	13	-0.0133713	0.127779	0.916659	-0.263819	0.237076	0.986718	0.768113	1.26754
	ebi-a-GCST90016967	ebi-a-GCST90001435	Plasma Blast-Plasma Cell %lymphocyte || id:ebi-a-GCST90001435	|| id:ebi-a-GCST90016967	MR Egger	13	0.359955	0.382698	0.367121	-0.390133	1.11004	1.43326	0.676967	3.03449
	ebi-a-GCST90016967	ebi-a-GCST90001435	Plasma Blast-Plasma Cell %lymphocyte || id:ebi-a-GCST90001435	|| id:ebi-a-GCST90016967	Weighted median	13	0.0921189	0.170117	0.588161	-0.24131	0.425548	1.0965	0.785598	1.53043
	ebi-a-GCST90016967	ebi-a-GCST90002117	HLA DR on HLA DR+ Natural Killer || id:ebi-a-GCST90002117	|| id:ebi-a-GCST90016967	Inverse variance weighted	13	0.0112304	0.165721	0.945971	-0.313582	0.336043	1.01129	0.730824	1.3994
	ebi-a-GCST90016967	ebi-a-GCST90002117	HLA DR on HLA DR+ Natural Killer || id:ebi-a-GCST90002117	|| id:ebi-a-GCST90016967	MR Egger	13	-0.257683	0.511725	0.624503	-1.26066	0.745297	0.77284	0.283466	2.10707
	ebi-a-GCST90016967	ebi-a-GCST90002117	HLA DR on HLA DR+ Natural Killer || id:ebi-a-GCST90002117	|| id:ebi-a-GCST90016967	Weighted median	13	0.0517734	0.19901	0.794744	-0.338285	0.441832	1.05314	0.712992	1.55555
	ebi-a-GCST90016967	ebi-a-GCST90002029	CD39 on CD39+ CD8+ T cell || id:ebi-a-GCST90002029	|| id:ebi-a-GCST90016967	Inverse variance weighted	13	0.107837	0.141777	0.44689	-0.170046	0.385721	1.11387	0.843626	1.47067
	ebi-a-GCST90016967	ebi-a-GCST90002029	CD39 on CD39+ CD8+ T cell || id:ebi-a-GCST90002029	|| id:ebi-a-GCST90016967	MR Egger	13	-0.392834	0.423736	0.373783	-1.22336	0.437689	0.675141	0.294241	1.54912
	ebi-a-GCST90016967	ebi-a-GCST90002029	CD39 on CD39+ CD8+ T cell || id:ebi-a-GCST90002029	|| id:ebi-a-GCST90016967	Weighted median	13	0.0196425	0.202735	0.922816	-0.377719	0.417004	1.01984	0.685423	1.51741
	ebi-a-GCST90016967	ebi-a-GCST90001495	CD39+ secreting CD4 regulatory T cell Absolute Count || id:ebi-a-GCST90001495	|| id:ebi-a-GCST90016967	Inverse variance weighted	13	0.0530042	0.134924	0.694434	-0.211447	0.317455	1.05443	0.809412	1.37363
	ebi-a-GCST90016967	ebi-a-GCST90001495	CD39+ secreting CD4 regulatory T cell Absolute Count || id:ebi-a-GCST90001495	|| id:ebi-a-GCST90016967	MR Egger	13	-0.279922	0.404332	0.503097	-1.07241	0.512568	0.755843	0.342182	1.66957
	ebi-a-GCST90016967	ebi-a-GCST90001495	CD39+ secreting CD4 regulatory T cell Absolute Count || id:ebi-a-GCST90001495	|| id:ebi-a-GCST90016967	Weighted median	13	0.0494185	0.186157	0.790649	-0.315448	0.414285	1.05066	0.729462	1.51329
	ebi-a-GCST90016967	ebi-a-GCST90001422	CD20- CD38- B cell %B cell || id:ebi-a-GCST90001422	|| id:ebi-a-GCST90016967	Inverse variance weighted	13	-0.130891	0.149166	0.380225	-0.423257	0.161475	0.877314	0.65491	1.17524
	ebi-a-GCST90016967	ebi-a-GCST90001422	CD20- CD38- B cell %B cell || id:ebi-a-GCST90001422	|| id:ebi-a-GCST90016967	MR Egger	13	-0.1495	0.466433	0.754582	-1.06371	0.764708	0.861138	0.345173	2.14837
	ebi-a-GCST90016967	ebi-a-GCST90001422	CD20- CD38- B cell %B cell || id:ebi-a-GCST90001422	|| id:ebi-a-GCST90016967	Weighted median	13	-0.145981	0.196381	0.457266	-0.530889	0.238926	0.864174	0.588082	1.26988
	ebi-a-GCST90016967	ebi-a-GCST90001640	CD3- lymphocyte %lymphocyte || id:ebi-a-GCST90001640	|| id:ebi-a-GCST90016967	Inverse variance weighted	5	0.00819008	0.235061	0.972205	-0.452529	0.468909	1.00822	0.636018	1.59825
	ebi-a-GCST90016967	ebi-a-GCST90001640	CD3- lymphocyte %lymphocyte || id:ebi-a-GCST90001640	|| id:ebi-a-GCST90016967	MR Egger	5	-0.750938	1.58891	0.668746	-3.8652	2.36332	0.471924	0.0209588	10.6262
	ebi-a-GCST90016967	ebi-a-GCST90001640	CD3- lymphocyte %lymphocyte || id:ebi-a-GCST90001640	|| id:ebi-a-GCST90016967	Weighted median	5	0.0887877	0.287644	0.757571	-0.474994	0.652569	1.09285	0.621889	1.92047
	ebi-a-GCST90016967	ebi-a-GCST90001461	Dendritic Cell Absolute Count || id:ebi-a-GCST90001461	|| id:ebi-a-GCST90016967	Inverse variance weighted	13	0.087513	0.131478	0.505662	-0.170185	0.345211	1.09146	0.843509	1.41229
	ebi-a-GCST90016967	ebi-a-GCST90001461	Dendritic Cell Absolute Count || id:ebi-a-GCST90001461	|| id:ebi-a-GCST90016967	MR Egger	13	0.182375	0.393826	0.65233	-0.589524	0.954275	1.20006	0.554591	2.59679
	ebi-a-GCST90016967	ebi-a-GCST90001461	Dendritic Cell Absolute Count || id:ebi-a-GCST90001461	|| id:ebi-a-GCST90016967	Weighted median	13	-0.0230635	0.189801	0.903284	-0.395074	0.348947	0.9772	0.67363	1.41757
genus Ruminococcus1	ebi-a-GCST90017062	ebi-a-GCST90002112	HLA DR on CD33- HLA DR+ || id:ebi-a-GCST90002112	|| id:ebi-a-GCST90017062	Inverse variance weighted	10	-0.0157872	0.227996	0.944796	-0.46266	0.431085	0.984337	0.629607	1.53893
	ebi-a-GCST90017062	ebi-a-GCST90002112	HLA DR on CD33- HLA DR+ || id:ebi-a-GCST90002112	|| id:ebi-a-GCST90017062	MR Egger	10	0.412215	0.652625	0.545253	-0.86693	1.69136	1.51016	0.42024	5.42686
	ebi-a-GCST90017062	ebi-a-GCST90002112	HLA DR on CD33- HLA DR+ || id:ebi-a-GCST90002112	|| id:ebi-a-GCST90017062	Weighted median	10	-0.0454865	0.291854	0.876148	-0.61752	0.526547	0.955533	0.53928	1.69308
	ebi-a-GCST90017062	ebi-a-GCST90002105	HLA DR on plasmacytoid Dendritic Cell || id:ebi-a-GCST90002105	|| id:ebi-a-GCST90017062	Inverse variance weighted	10	-0.0920373	0.15967	0.564331	-0.404991	0.220917	0.912071	0.666983	1.24722
	ebi-a-GCST90017062	ebi-a-GCST90002105	HLA DR on plasmacytoid Dendritic Cell || id:ebi-a-GCST90002105	|| id:ebi-a-GCST90017062	MR Egger	10	0.336005	0.444899	0.471753	-0.535997	1.20801	1.39935	0.585085	3.34681
	ebi-a-GCST90017062	ebi-a-GCST90002105	HLA DR on plasmacytoid Dendritic Cell || id:ebi-a-GCST90002105	|| id:ebi-a-GCST90017062	Weighted median	10	-0.011164	0.217569	0.959077	-0.437599	0.415271	0.988898	0.645585	1.51478
	ebi-a-GCST90017062	ebi-a-GCST90001991	HLA DR on CD14+ monocyte || id:ebi-a-GCST90001991	|| id:ebi-a-GCST90017062	Inverse variance weighted	10	0.0350101	0.147903	0.812882	-0.25488	0.324901	1.03563	0.775009	1.38389
	ebi-a-GCST90017062	ebi-a-GCST90001991	HLA DR on CD14+ monocyte || id:ebi-a-GCST90001991	|| id:ebi-a-GCST90017062	MR Egger	10	-0.11344	0.409395	0.788734	-0.915855	0.688974	0.892757	0.400175	1.99167
	ebi-a-GCST90017062	ebi-a-GCST90001991	HLA DR on CD14+ monocyte || id:ebi-a-GCST90001991	|| id:ebi-a-GCST90017062	Weighted median	10	-0.0108181	0.188444	0.954221	-0.380169	0.358533	0.98924	0.683746	1.43123
	ebi-a-GCST90017062	ebi-a-GCST90002106	HLA DR on Dendritic Cell || id:ebi-a-GCST90002106	|| id:ebi-a-GCST90017062	Inverse variance weighted	10	-0.0564709	0.162968	0.728956	-0.375889	0.262947	0.945094	0.686679	1.30076
	ebi-a-GCST90017062	ebi-a-GCST90002106	HLA DR on Dendritic Cell || id:ebi-a-GCST90002106	|| id:ebi-a-GCST90017062	MR Egger	10	0.0421199	0.453995	0.928363	-0.847711	0.931951	1.04302	0.428394	2.53946
	ebi-a-GCST90017062	ebi-a-GCST90002106	HLA DR on Dendritic Cell || id:ebi-a-GCST90002106	|| id:ebi-a-GCST90017062	Weighted median	10	-0.00736357	0.218413	0.973105	-0.435452	0.420725	0.992663	0.646972	1.52307
	ebi-a-GCST90017062	ebi-a-GCST90001444	CD20- CD38- B cell %lymphocyte || id:ebi-a-GCST90001444	|| id:ebi-a-GCST90017062	Inverse variance weighted	10	0.0225252	0.142442	0.874349	-0.256661	0.301711	1.02278	0.77363	1.35217
	ebi-a-GCST90017062	ebi-a-GCST90001444	CD20- CD38- B cell %lymphocyte || id:ebi-a-GCST90001444	|| id:ebi-a-GCST90017062	MR Egger	10	-0.176574	0.409221	0.677506	-0.978646	0.625498	0.838137	0.37582	1.86918
	ebi-a-GCST90017062	ebi-a-GCST90001444	CD20- CD38- B cell %lymphocyte || id:ebi-a-GCST90001444	|| id:ebi-a-GCST90017062	Weighted median	10	0.0406098	0.192721	0.833107	-0.337124	0.418343	1.04145	0.71382	1.51944
	ebi-a-GCST90017062	ebi-a-GCST90002010	HLA DR on monocyte || id:ebi-a-GCST90002010	|| id:ebi-a-GCST90017062	Inverse variance weighted	10	-0.00155372	0.14748	0.991594	-0.290615	0.287508	0.998447	0.747804	1.3331
	ebi-a-GCST90017062	ebi-a-GCST90002010	HLA DR on monocyte || id:ebi-a-GCST90002010	|| id:ebi-a-GCST90017062	MR Egger	10	-0.0946914	0.408198	0.822382	-0.894759	0.705376	0.909654	0.408706	2.02461
	ebi-a-GCST90017062	ebi-a-GCST90002010	HLA DR on monocyte || id:ebi-a-GCST90002010	|| id:ebi-a-GCST90017062	Weighted median	10	-0.0166171	0.199047	0.933467	-0.40675	0.373516	0.98352	0.665811	1.45283
	ebi-a-GCST90017062	ebi-a-GCST90001988	HLA DR on CD14+ CD16- monocyte || id:ebi-a-GCST90001988	|| id:ebi-a-GCST90017062	Inverse variance weighted	10	0.0483907	0.147617	0.743054	-0.240939	0.337721	1.04958	0.785889	1.40175
	ebi-a-GCST90017062	ebi-a-GCST90001988	HLA DR on CD14+ CD16- monocyte || id:ebi-a-GCST90001988	|| id:ebi-a-GCST90017062	MR Egger	10	-0.171441	0.408607	0.685836	-0.972312	0.629429	0.84245	0.378208	1.87654
	ebi-a-GCST90017062	ebi-a-GCST90001988	HLA DR on CD14+ CD16- monocyte || id:ebi-a-GCST90001988	|| id:ebi-a-GCST90017062	Weighted median	10	4.07188e-05	0.192168	0.999831	-0.376608	0.376689	1.00004	0.686185	1.45745
	ebi-a-GCST90017062	ebi-a-GCST90001940	CD25 on CD39+ activated CD4 regulatory T cell || id:ebi-a-GCST90001940	|| id:ebi-a-GCST90017062	Inverse variance weighted	10	0.0205121	0.178609	0.908569	-0.329561	0.370585	1.02072	0.71924	1.44858
	ebi-a-GCST90017062	ebi-a-GCST90001940	CD25 on CD39+ activated CD4 regulatory T cell || id:ebi-a-GCST90001940	|| id:ebi-a-GCST90017062	MR Egger	10	-0.259124	0.513456	0.627397	-1.2655	0.747249	0.771727	0.282099	2.11118
	ebi-a-GCST90017062	ebi-a-GCST90001940	CD25 on CD39+ activated CD4 regulatory T cell || id:ebi-a-GCST90001940	|| id:ebi-a-GCST90017062	Weighted median	10	0.0400919	0.201094	0.841974	-0.354053	0.434237	1.04091	0.701838	1.54378
	ebi-a-GCST90017062	ebi-a-GCST90001612	CD8dim T cell %leukocyte || id:ebi-a-GCST90001612	|| id:ebi-a-GCST90017062	Inverse variance weighted	10	0.0506398	0.146079	0.728847	-0.235676	0.336955	1.05194	0.790037	1.40068
	ebi-a-GCST90017062	ebi-a-GCST90001612	CD8dim T cell %leukocyte || id:ebi-a-GCST90001612	|| id:ebi-a-GCST90017062	MR Egger	10	0.176245	0.404476	0.674546	-0.616527	0.969017	1.19273	0.539816	2.63535
	ebi-a-GCST90017062	ebi-a-GCST90001612	CD8dim T cell %leukocyte || id:ebi-a-GCST90001612	|| id:ebi-a-GCST90017062	Weighted median	10	0.00895037	0.191184	0.96266	-0.36577	0.383671	1.00899	0.693662	1.46766
	ebi-a-GCST90017062	ebi-a-GCST90001625	HLA DR+ CD4+ T cell %T cell || id:ebi-a-GCST90001625	|| id:ebi-a-GCST90017062	Inverse variance weighted	10	-0.189625	0.130641	0.14664	-0.445682	0.0664308	0.827269	0.640388	1.06869
	ebi-a-GCST90017062	ebi-a-GCST90001625	HLA DR+ CD4+ T cell %T cell || id:ebi-a-GCST90001625	|| id:ebi-a-GCST90017062	MR Egger	10	0.184138	0.356536	0.6195	-0.514673	0.882949	1.20218	0.597696	2.41802
	ebi-a-GCST90017062	ebi-a-GCST90001625	HLA DR+ CD4+ T cell %T cell || id:ebi-a-GCST90001625	|| id:ebi-a-GCST90017062	Weighted median	10	-0.22276	0.18118	0.218887	-0.577873	0.132353	0.800307	0.56109	1.14151
	ebi-a-GCST90017062	ebi-a-GCST90001766	CD24 on IgD+ CD38- B cell || id:ebi-a-GCST90001766	|| id:ebi-a-GCST90017062	Inverse variance weighted	10	-0.354661	0.147022	0.0158523	-0.642825	-0.0664979	0.701411	0.525805	0.935665
	ebi-a-GCST90017062	ebi-a-GCST90001766	CD24 on IgD+ CD38- B cell || id:ebi-a-GCST90001766	|| id:ebi-a-GCST90017062	MR Egger	10	0.141198	0.406927	0.737553	-0.65638	0.938775	1.15165	0.518726	2.55685
	ebi-a-GCST90017062	ebi-a-GCST90001766	CD24 on IgD+ CD38- B cell || id:ebi-a-GCST90001766	|| id:ebi-a-GCST90017062	Weighted median	10	-0.325941	0.188667	0.084061	-0.695729	0.0438474	0.721848	0.498711	1.04482
	ebi-a-GCST90017062	ebi-a-GCST90001597	CD8dim T cell %T cell || id:ebi-a-GCST90001597	|| id:ebi-a-GCST90017062	Inverse variance weighted	10	0.0267695	0.144662	0.853191	-0.256768	0.310307	1.02713	0.773548	1.36384
	ebi-a-GCST90017062	ebi-a-GCST90001597	CD8dim T cell %T cell || id:ebi-a-GCST90001597	|| id:ebi-a-GCST90017062	MR Egger	10	0.0102304	0.400618	0.980252	-0.77498	0.795441	1.01028	0.460713	2.21542
	ebi-a-GCST90017062	ebi-a-GCST90001597	CD8dim T cell %T cell || id:ebi-a-GCST90001597	|| id:ebi-a-GCST90017062	Weighted median	10	0.0469438	0.18946	0.804307	-0.324397	0.418285	1.04806	0.722963	1.51935
	ebi-a-GCST90017062	ebi-a-GCST90001750	CD20 on IgD+ CD38- unswitched memory B cell || id:ebi-a-GCST90001750	|| id:ebi-a-GCST90017062	Inverse variance weighted	10	0.23734	0.19978	0.234832	-0.15423	0.628909	1.26787	0.857075	1.87556
	ebi-a-GCST90017062	ebi-a-GCST90001750	CD20 on IgD+ CD38- unswitched memory B cell || id:ebi-a-GCST90001750	|| id:ebi-a-GCST90017062	MR Egger	10	0.38085	0.554324	0.51147	-0.705624	1.46732	1.46353	0.4938	4.33762
	ebi-a-GCST90017062	ebi-a-GCST90001750	CD20 on IgD+ CD38- unswitched memory B cell || id:ebi-a-GCST90001750	|| id:ebi-a-GCST90017062	Weighted median	10	0.244368	0.269508	0.364555	-0.283867	0.772603	1.27681	0.752867	2.1654
	ebi-a-GCST90017062	ebi-a-GCST90001841	CD3 on Central Memory CD4+ T cell || id:ebi-a-GCST90001841	|| id:ebi-a-GCST90017062	Inverse variance weighted	9	0.464394	0.168032	0.00571461	0.135051	0.793736	1.59105	1.1446	2.21164
	ebi-a-GCST90017062	ebi-a-GCST90001841	CD3 on Central Memory CD4+ T cell || id:ebi-a-GCST90001841	|| id:ebi-a-GCST90017062	MR Egger	9	0.747395	0.470851	0.15646	-0.175472	1.67026	2.11149	0.839061	5.31357
	ebi-a-GCST90017062	ebi-a-GCST90001841	CD3 on Central Memory CD4+ T cell || id:ebi-a-GCST90001841	|| id:ebi-a-GCST90017062	Weighted median	9	0.414929	0.225767	0.0660823	-0.027574	0.857432	1.51426	0.972803	2.3571
	ebi-a-GCST90017062	ebi-a-GCST90001531	CD33dim HLA DR- Absolute Count || id:ebi-a-GCST90001531	|| id:ebi-a-GCST90017062	Inverse variance weighted	10	0.0815065	0.203569	0.688871	-0.317488	0.480501	1.08492	0.727975	1.61688
	ebi-a-GCST90017062	ebi-a-GCST90001531	CD33dim HLA DR- Absolute Count || id:ebi-a-GCST90001531	|| id:ebi-a-GCST90017062	MR Egger	10	1.21403	0.542252	0.0555236	0.151215	2.27684	3.36702	1.16325	9.74586
	ebi-a-GCST90017062	ebi-a-GCST90001531	CD33dim HLA DR- Absolute Count || id:ebi-a-GCST90001531	|| id:ebi-a-GCST90017062	Weighted median	10	0.0452099	0.28792	0.875227	-0.519114	0.609534	1.04625	0.595047	1.83957
	ebi-a-GCST90017062	ebi-a-GCST90001801	CD27 on IgD+ CD38- unswitched memory B cell || id:ebi-a-GCST90001801	|| id:ebi-a-GCST90017062	Inverse variance weighted	10	-0.0359244	0.225167	0.873239	-0.477251	0.405403	0.964713	0.620487	1.49991
	ebi-a-GCST90017062	ebi-a-GCST90001801	CD27 on IgD+ CD38- unswitched memory B cell || id:ebi-a-GCST90001801	|| id:ebi-a-GCST90017062	MR Egger	10	-0.0862891	0.661401	0.89942	-1.38264	1.21006	0.917329	0.250916	3.35368
	ebi-a-GCST90017062	ebi-a-GCST90001801	CD27 on IgD+ CD38- unswitched memory B cell || id:ebi-a-GCST90001801	|| id:ebi-a-GCST90017062	Weighted median	10	0.217247	0.282751	0.44229	-0.336945	0.771438	1.24265	0.713948	2.16287
	ebi-a-GCST90017062	ebi-a-GCST90001573	Terminally Differentiated CD4-CD8- T cell %CD4-CD8- T cell || id:ebi-a-GCST90001573	|| id:ebi-a-GCST90017062	Inverse variance weighted	10	0.109068	0.149834	0.466659	-0.184607	0.402744	1.11524	0.831431	1.49592
	ebi-a-GCST90017062	ebi-a-GCST90001573	Terminally Differentiated CD4-CD8- T cell %CD4-CD8- T cell || id:ebi-a-GCST90001573	|| id:ebi-a-GCST90017062	MR Egger	10	0.621728	0.41449	0.172007	-0.190672	1.43413	1.86214	0.826404	4.19599
	ebi-a-GCST90017062	ebi-a-GCST90001573	Terminally Differentiated CD4-CD8- T cell %CD4-CD8- T cell || id:ebi-a-GCST90001573	|| id:ebi-a-GCST90017062	Weighted median	10	0.295689	0.199733	0.138761	-0.0957875	0.687164	1.34405	0.908657	1.98807
	ebi-a-GCST90017062	ebi-a-GCST90001414	IgD- CD24- B cell Absolute Count || id:ebi-a-GCST90001414	|| id:ebi-a-GCST90017062	Inverse variance weighted	10	0.100897	0.148473	0.49678	-0.19011	0.391905	1.10616	0.826868	1.4798
	ebi-a-GCST90017062	ebi-a-GCST90001414	IgD- CD24- B cell Absolute Count || id:ebi-a-GCST90001414	|| id:ebi-a-GCST90017062	MR Egger	10	0.325642	0.410932	0.450959	-0.479786	1.13107	1.38492	0.618916	3.09897
	ebi-a-GCST90017062	ebi-a-GCST90001414	IgD- CD24- B cell Absolute Count || id:ebi-a-GCST90001414	|| id:ebi-a-GCST90017062	Weighted median	10	0.0802898	0.199655	0.687579	-0.311035	0.471614	1.0836	0.732688	1.60258
	ebi-a-GCST90017062	ebi-a-GCST90001432	Unswitched memory B cell %lymphocyte || id:ebi-a-GCST90001432	|| id:ebi-a-GCST90017062	Inverse variance weighted	10	-0.217721	0.144765	0.132592	-0.501461	0.0660193	0.80435	0.605645	1.06825
	ebi-a-GCST90017062	ebi-a-GCST90001432	Unswitched memory B cell %lymphocyte || id:ebi-a-GCST90001432	|| id:ebi-a-GCST90017062	MR Egger	10	-0.248785	0.400779	0.552032	-1.03431	0.536742	0.779748	0.355471	1.71042
	ebi-a-GCST90017062	ebi-a-GCST90001432	Unswitched memory B cell %lymphocyte || id:ebi-a-GCST90001432	|| id:ebi-a-GCST90017062	Weighted median	10	-0.296484	0.197199	0.132717	-0.682995	0.090027	0.743428	0.505102	1.0942
	ebi-a-GCST90017062	ebi-a-GCST90001832	CD62L on CD62L+ plasmacytoid Dendritic Cell || id:ebi-a-GCST90001832	|| id:ebi-a-GCST90017062	Inverse variance weighted	10	-0.0470942	0.152829	0.757968	-0.346639	0.252451	0.953998	0.70706	1.28718
	ebi-a-GCST90017062	ebi-a-GCST90001832	CD62L on CD62L+ plasmacytoid Dendritic Cell || id:ebi-a-GCST90001832	|| id:ebi-a-GCST90017062	MR Egger	10	0.514271	0.425789	0.261613	-0.320276	1.34882	1.67242	0.725949	3.85287
	ebi-a-GCST90017062	ebi-a-GCST90001832	CD62L on CD62L+ plasmacytoid Dendritic Cell || id:ebi-a-GCST90001832	|| id:ebi-a-GCST90017062	Weighted median	10	-0.0777437	0.197961	0.694525	-0.465748	0.31026	0.925202	0.627666	1.36378
	ebi-a-GCST90017062	ebi-a-GCST90002001	CD64 on CD14- CD16- || id:ebi-a-GCST90002001	|| id:ebi-a-GCST90017062	Inverse variance weighted	10	0.190372	0.171989	0.268343	-0.146726	0.527471	1.2097	0.86353	1.69464
	ebi-a-GCST90017062	ebi-a-GCST90002001	CD64 on CD14- CD16- || id:ebi-a-GCST90002001	|| id:ebi-a-GCST90017062	MR Egger	10	0.390941	0.498998	0.455928	-0.587096	1.36898	1.47837	0.55594	3.93133
	ebi-a-GCST90017062	ebi-a-GCST90002001	CD64 on CD14- CD16- || id:ebi-a-GCST90002001	|| id:ebi-a-GCST90017062	Weighted median	10	0.232936	0.200026	0.24421	-0.159115	0.624987	1.2623	0.852898	1.86822
	ebi-a-GCST90017062	ebi-a-GCST90001932	CD127 on CD45RA+ CD4+ T cell || id:ebi-a-GCST90001932	|| id:ebi-a-GCST90017062	Inverse variance weighted	10	-0.00370729	0.16047	0.981568	-0.318228	0.310813	0.9963	0.727437	1.36453
	ebi-a-GCST90017062	ebi-a-GCST90001932	CD127 on CD45RA+ CD4+ T cell || id:ebi-a-GCST90001932	|| id:ebi-a-GCST90017062	MR Egger	10	0.0875618	0.44827	0.850002	-0.791047	0.96617	1.09151	0.45337	2.62786
	ebi-a-GCST90017062	ebi-a-GCST90001932	CD127 on CD45RA+ CD4+ T cell || id:ebi-a-GCST90001932	|| id:ebi-a-GCST90017062	Weighted median	10	0.054156	0.209157	0.795693	-0.355792	0.464104	1.05565	0.700618	1.59059
	ebi-a-GCST90017062	ebi-a-GCST90001489	CD39+ activated CD4 regulatory T cell Absolute Count || id:ebi-a-GCST90001489	|| id:ebi-a-GCST90017062	Inverse variance weighted	10	-0.129123	0.158277	0.414612	-0.439345	0.1811	0.878866	0.644458	1.19853
	ebi-a-GCST90017062	ebi-a-GCST90001489	CD39+ activated CD4 regulatory T cell Absolute Count || id:ebi-a-GCST90001489	|| id:ebi-a-GCST90017062	MR Egger	10	0.243979	0.442102	0.596118	-0.622541	1.1105	1.27632	0.536579	3.03587
	ebi-a-GCST90017062	ebi-a-GCST90001489	CD39+ activated CD4 regulatory T cell Absolute Count || id:ebi-a-GCST90001489	|| id:ebi-a-GCST90017062	Weighted median	10	-0.302317	0.218628	0.166729	-0.730829	0.126194	0.739103	0.48151	1.1345
	ebi-a-GCST90017062	ebi-a-GCST90001896	CD28 on CD28+ CD45RA+ CD8+ T cell || id:ebi-a-GCST90001896	|| id:ebi-a-GCST90017062	Inverse variance weighted	10	-0.11816	0.163353	0.469472	-0.438332	0.202012	0.888554	0.645112	1.22386
	ebi-a-GCST90017062	ebi-a-GCST90001896	CD28 on CD28+ CD45RA+ CD8+ T cell || id:ebi-a-GCST90001896	|| id:ebi-a-GCST90017062	MR Egger	10	-0.819468	0.456113	0.110118	-1.71345	0.0745129	0.440666	0.180243	1.07736
	ebi-a-GCST90017062	ebi-a-GCST90001896	CD28 on CD28+ CD45RA+ CD8+ T cell || id:ebi-a-GCST90001896	|| id:ebi-a-GCST90017062	Weighted median	10	-0.075955	0.22712	0.738057	-0.521109	0.369199	0.926858	0.593861	1.44658
	ebi-a-GCST90017062	ebi-a-GCST90001985	CD40 on monocytes || id:ebi-a-GCST90001985	|| id:ebi-a-GCST90017062	Inverse variance weighted	10	-0.201039	0.147166	0.171915	-0.489484	0.087405	0.81788	0.612943	1.09134
	ebi-a-GCST90017062	ebi-a-GCST90001985	CD40 on monocytes || id:ebi-a-GCST90001985	|| id:ebi-a-GCST90017062	MR Egger	10	0.0888584	0.40725	0.832743	-0.709351	0.887068	1.09293	0.491963	2.428
	ebi-a-GCST90017062	ebi-a-GCST90001985	CD40 on monocytes || id:ebi-a-GCST90001985	|| id:ebi-a-GCST90017062	Weighted median	10	-0.0294785	0.196851	0.880961	-0.415306	0.356349	0.970952	0.660138	1.42811
	ebi-a-GCST90017062	ebi-a-GCST90001578	Transitional B cell %lymphocyte || id:ebi-a-GCST90001578	|| id:ebi-a-GCST90017062	Inverse variance weighted	10	-0.112571	0.142822	0.430586	-0.392502	0.16736	0.893534	0.675365	1.18218
	ebi-a-GCST90017062	ebi-a-GCST90001578	Transitional B cell %lymphocyte || id:ebi-a-GCST90001578	|| id:ebi-a-GCST90017062	MR Egger	10	-0.260606	0.412493	0.545155	-1.06909	0.54788	0.770584	0.34332	1.72958
	ebi-a-GCST90017062	ebi-a-GCST90001578	Transitional B cell %lymphocyte || id:ebi-a-GCST90001578	|| id:ebi-a-GCST90017062	Weighted median	10	-0.165032	0.200849	0.411263	-0.558695	0.228631	0.847867	0.571955	1.25688
	ebi-a-GCST90017062	ebi-a-GCST90002081	SSC-A on CD4+ T cell || id:ebi-a-GCST90002081	|| id:ebi-a-GCST90017062	Inverse variance weighted	10	-0.0870602	0.152876	0.569028	-0.386696	0.212576	0.916622	0.679297	1.23686
	ebi-a-GCST90017062	ebi-a-GCST90002081	SSC-A on CD4+ T cell || id:ebi-a-GCST90002081	|| id:ebi-a-GCST90017062	MR Egger	10	0.228616	0.426772	0.606743	-0.607857	1.06509	1.25686	0.544516	2.9011
	ebi-a-GCST90017062	ebi-a-GCST90002081	SSC-A on CD4+ T cell || id:ebi-a-GCST90002081	|| id:ebi-a-GCST90017062	Weighted median	10	0.120481	0.203945	0.554685	-0.279251	0.520214	1.12804	0.75635	1.68239
	ebi-a-GCST90017062	ebi-a-GCST90001536	CD45RA- CD4+ T cell %T cell || id:ebi-a-GCST90001536	|| id:ebi-a-GCST90017062	Inverse variance weighted	10	-0.143125	0.141216	0.310814	-0.419908	0.133659	0.866646	0.657107	1.143
	ebi-a-GCST90017062	ebi-a-GCST90001536	CD45RA- CD4+ T cell %T cell || id:ebi-a-GCST90001536	|| id:ebi-a-GCST90017062	MR Egger	10	0.15274	0.39079	0.706112	-0.613209	0.918688	1.16502	0.54161	2.506
	ebi-a-GCST90017062	ebi-a-GCST90001536	CD45RA- CD4+ T cell %T cell || id:ebi-a-GCST90001536	|| id:ebi-a-GCST90017062	Weighted median	10	-0.0838085	0.193543	0.664998	-0.463152	0.295535	0.919607	0.629297	1.34385
	ebi-a-GCST90017062	ebi-a-GCST90001821	IgD on IgD+ CD24- B cell || id:ebi-a-GCST90001821	|| id:ebi-a-GCST90017062	Inverse variance weighted	10	0.134524	0.146977	0.360049	-0.153551	0.422599	1.14399	0.857657	1.52592
	ebi-a-GCST90017062	ebi-a-GCST90001821	IgD on IgD+ CD24- B cell || id:ebi-a-GCST90001821	|| id:ebi-a-GCST90017062	MR Egger	10	0.528007	0.406783	0.230455	-0.269287	1.3253	1.69555	0.763924	3.76332
	ebi-a-GCST90017062	ebi-a-GCST90001821	IgD on IgD+ CD24- B cell || id:ebi-a-GCST90001821	|| id:ebi-a-GCST90017062	Weighted median	10	0.275733	0.201345	0.170858	-0.118904	0.67037	1.3175	0.887893	1.95496
	ebi-a-GCST90017062	ebi-a-GCST90001651	Granulocyte Absolute Count || id:ebi-a-GCST90001651	|| id:ebi-a-GCST90017062	Inverse variance weighted	10	0.0487889	0.156007	0.754482	-0.256985	0.354562	1.05	0.77338	1.42556
	ebi-a-GCST90017062	ebi-a-GCST90001651	Granulocyte Absolute Count || id:ebi-a-GCST90001651	|| id:ebi-a-GCST90017062	MR Egger	10	0.809609	0.407915	0.0824406	0.0100953	1.60912	2.24703	1.01015	4.99843
	ebi-a-GCST90017062	ebi-a-GCST90001651	Granulocyte Absolute Count || id:ebi-a-GCST90001651	|| id:ebi-a-GCST90017062	Weighted median	10	0.246806	0.201902	0.221555	-0.148922	0.642533	1.27993	0.861637	1.90129
	ebi-a-GCST90017062	ebi-a-GCST90001435	Plasma Blast-Plasma Cell %lymphocyte || id:ebi-a-GCST90001435	|| id:ebi-a-GCST90017062	Inverse variance weighted	10	0.0802959	0.144029	0.577187	-0.202001	0.362593	1.08361	0.817094	1.43705
	ebi-a-GCST90017062	ebi-a-GCST90001435	Plasma Blast-Plasma Cell %lymphocyte || id:ebi-a-GCST90001435	|| id:ebi-a-GCST90017062	MR Egger	10	0.301075	0.39854	0.471636	-0.480063	1.08221	1.35131	0.618744	2.9512
	ebi-a-GCST90017062	ebi-a-GCST90001435	Plasma Blast-Plasma Cell %lymphocyte || id:ebi-a-GCST90001435	|| id:ebi-a-GCST90017062	Weighted median	10	0.108666	0.197999	0.583129	-0.279413	0.496745	1.11479	0.756228	1.64336
	ebi-a-GCST90017062	ebi-a-GCST90002117	HLA DR on HLA DR+ Natural Killer || id:ebi-a-GCST90002117	|| id:ebi-a-GCST90017062	Inverse variance weighted	10	0.248628	0.167828	0.138487	-0.0803142	0.577571	1.28227	0.922826	1.78171
	ebi-a-GCST90017062	ebi-a-GCST90002117	HLA DR on HLA DR+ Natural Killer || id:ebi-a-GCST90002117	|| id:ebi-a-GCST90017062	MR Egger	10	0.330591	0.495748	0.523629	-0.641074	1.30226	1.39179	0.526726	3.67759
	ebi-a-GCST90017062	ebi-a-GCST90002117	HLA DR on HLA DR+ Natural Killer || id:ebi-a-GCST90002117	|| id:ebi-a-GCST90017062	Weighted median	10	0.323757	0.224263	0.148838	-0.115799	0.763312	1.38231	0.890655	2.14537
	ebi-a-GCST90017062	ebi-a-GCST90002029	CD39 on CD39+ CD8+ T cell || id:ebi-a-GCST90002029	|| id:ebi-a-GCST90017062	Inverse variance weighted	10	-0.0427407	0.193792	0.825443	-0.422573	0.337091	0.95816	0.655359	1.40087
	ebi-a-GCST90017062	ebi-a-GCST90002029	CD39 on CD39+ CD8+ T cell || id:ebi-a-GCST90002029	|| id:ebi-a-GCST90017062	MR Egger	10	0.609282	0.518852	0.274049	-0.407668	1.62623	1.83911	0.6652	5.08468
	ebi-a-GCST90017062	ebi-a-GCST90002029	CD39 on CD39+ CD8+ T cell || id:ebi-a-GCST90002029	|| id:ebi-a-GCST90017062	Weighted median	10	-0.121896	0.225399	0.588646	-0.563677	0.319886	0.885241	0.569112	1.37697
	ebi-a-GCST90017062	ebi-a-GCST90001495	CD39+ secreting CD4 regulatory T cell Absolute Count || id:ebi-a-GCST90001495	|| id:ebi-a-GCST90017062	Inverse variance weighted	10	-0.0496308	0.15207	0.744146	-0.347688	0.248427	0.951581	0.706319	1.28201
	ebi-a-GCST90017062	ebi-a-GCST90001495	CD39+ secreting CD4 regulatory T cell Absolute Count || id:ebi-a-GCST90001495	|| id:ebi-a-GCST90017062	MR Egger	10	0.447536	0.420569	0.318336	-0.37678	1.27185	1.56445	0.686067	3.56745
	ebi-a-GCST90017062	ebi-a-GCST90001495	CD39+ secreting CD4 regulatory T cell Absolute Count || id:ebi-a-GCST90001495	|| id:ebi-a-GCST90017062	Weighted median	10	-0.110717	0.212313	0.602033	-0.52685	0.305417	0.895192	0.590462	1.35719
	ebi-a-GCST90017062	ebi-a-GCST90001422	CD20- CD38- B cell %B cell || id:ebi-a-GCST90001422	|| id:ebi-a-GCST90017062	Inverse variance weighted	10	0.0990524	0.142155	0.485934	-0.179572	0.377677	1.10412	0.835628	1.45889
	ebi-a-GCST90017062	ebi-a-GCST90001422	CD20- CD38- B cell %B cell || id:ebi-a-GCST90001422	|| id:ebi-a-GCST90017062	MR Egger	10	0.0479966	0.39332	0.905885	-0.722911	0.818904	1.04917	0.485338	2.26801
	ebi-a-GCST90017062	ebi-a-GCST90001422	CD20- CD38- B cell %B cell || id:ebi-a-GCST90001422	|| id:ebi-a-GCST90017062	Weighted median	10	0.0239678	0.190447	0.89985	-0.349308	0.397244	1.02426	0.705176	1.48772
	ebi-a-GCST90017062	ebi-a-GCST90001640	CD3- lymphocyte %lymphocyte || id:ebi-a-GCST90001640	|| id:ebi-a-GCST90017062	Inverse variance weighted	6	-0.412419	0.17937	0.0214902	-0.763985	-0.0608531	0.662047	0.465806	0.940961
	ebi-a-GCST90017062	ebi-a-GCST90001640	CD3- lymphocyte %lymphocyte || id:ebi-a-GCST90001640	|| id:ebi-a-GCST90017062	MR Egger	6	-0.806803	0.436316	0.138129	-1.66198	0.0483766	0.446282	0.189762	1.04957
	ebi-a-GCST90017062	ebi-a-GCST90001640	CD3- lymphocyte %lymphocyte || id:ebi-a-GCST90001640	|| id:ebi-a-GCST90017062	Weighted median	6	-0.578962	0.231986	0.0125718	-1.03365	-0.124269	0.56048	0.355705	0.883142
	ebi-a-GCST90017062	ebi-a-GCST90001461	Dendritic Cell Absolute Count || id:ebi-a-GCST90001461	|| id:ebi-a-GCST90017062	Inverse variance weighted	9	-0.11962	0.163744	0.465064	-0.440559	0.201318	0.887257	0.643677	1.22301
	ebi-a-GCST90017062	ebi-a-GCST90001461	Dendritic Cell Absolute Count || id:ebi-a-GCST90001461	|| id:ebi-a-GCST90017062	MR Egger	9	-0.0245755	0.476294	0.960291	-0.958113	0.908962	0.975724	0.383616	2.48174
	ebi-a-GCST90017062	ebi-a-GCST90001461	Dendritic Cell Absolute Count || id:ebi-a-GCST90001461	|| id:ebi-a-GCST90017062	Weighted median	9	-0.0569992	0.229602	0.803939	-0.50702	0.393021	0.944595	0.602288	1.48145
family Defluviitaleaceae	ebi-a-GCST90016934	ebi-a-GCST90002112	HLA DR on CD33- HLA DR+ || id:ebi-a-GCST90002112	|| id:ebi-a-GCST90016934	Inverse variance weighted	11	-0.140002	0.145378	0.335535	-0.424942	0.144938	0.869356	0.653807	1.15597
	ebi-a-GCST90016934	ebi-a-GCST90002112	HLA DR on CD33- HLA DR+ || id:ebi-a-GCST90002112	|| id:ebi-a-GCST90016934	MR Egger	11	-0.0155832	0.440331	0.972542	-0.878633	0.847466	0.984538	0.41535	2.33373
	ebi-a-GCST90016934	ebi-a-GCST90002112	HLA DR on CD33- HLA DR+ || id:ebi-a-GCST90002112	|| id:ebi-a-GCST90016934	Weighted median	11	-0.38645	0.199344	0.0525486	-0.777164	0.00426362	0.679465	0.459708	1.00427
	ebi-a-GCST90016934	ebi-a-GCST90002105	HLA DR on plasmacytoid Dendritic Cell || id:ebi-a-GCST90002105	|| id:ebi-a-GCST90016934	Inverse variance weighted	11	-0.0303757	0.108326	0.779164	-0.242696	0.181944	0.970081	0.78451	1.19955
	ebi-a-GCST90016934	ebi-a-GCST90002105	HLA DR on plasmacytoid Dendritic Cell || id:ebi-a-GCST90002105	|| id:ebi-a-GCST90016934	MR Egger	11	-0.204338	0.32895	0.549886	-0.84908	0.440404	0.815187	0.427808	1.55333
	ebi-a-GCST90016934	ebi-a-GCST90002105	HLA DR on plasmacytoid Dendritic Cell || id:ebi-a-GCST90002105	|| id:ebi-a-GCST90016934	Weighted median	11	-0.0984622	0.143689	0.493188	-0.380092	0.183167	0.90623	0.683799	1.20102
	ebi-a-GCST90016934	ebi-a-GCST90001991	HLA DR on CD14+ monocyte || id:ebi-a-GCST90001991	|| id:ebi-a-GCST90016934	Inverse variance weighted	11	0.0199281	0.101329	0.844088	-0.178677	0.218533	1.02013	0.836376	1.24425
	ebi-a-GCST90016934	ebi-a-GCST90001991	HLA DR on CD14+ monocyte || id:ebi-a-GCST90001991	|| id:ebi-a-GCST90016934	MR Egger	11	-0.309087	0.30464	0.336796	-0.906182	0.288008	0.734117	0.404064	1.33377
	ebi-a-GCST90016934	ebi-a-GCST90001991	HLA DR on CD14+ monocyte || id:ebi-a-GCST90001991	|| id:ebi-a-GCST90016934	Weighted median	11	-0.0815543	0.140244	0.560891	-0.356432	0.193324	0.921683	0.70017	1.21328
	ebi-a-GCST90016934	ebi-a-GCST90002106	HLA DR on Dendritic Cell || id:ebi-a-GCST90002106	|| id:ebi-a-GCST90016934	Inverse variance weighted	11	-0.212275	0.110664	0.0550875	-0.429177	0.00462736	0.808743	0.651045	1.00464
	ebi-a-GCST90016934	ebi-a-GCST90002106	HLA DR on Dendritic Cell || id:ebi-a-GCST90002106	|| id:ebi-a-GCST90016934	MR Egger	11	-0.526657	0.335986	0.151443	-1.18519	0.131876	0.590576	0.305688	1.14097
	ebi-a-GCST90016934	ebi-a-GCST90002106	HLA DR on Dendritic Cell || id:ebi-a-GCST90002106	|| id:ebi-a-GCST90016934	Weighted median	11	-0.262581	0.150952	0.0819476	-0.558448	0.0332856	0.769064	0.572096	1.03385
	ebi-a-GCST90016934	ebi-a-GCST90001444	CD20- CD38- B cell %lymphocyte || id:ebi-a-GCST90001444	|| id:ebi-a-GCST90016934	Inverse variance weighted	11	-0.0943099	0.0967878	0.329858	-0.284014	0.0953941	0.910001	0.752756	1.10009
	ebi-a-GCST90016934	ebi-a-GCST90001444	CD20- CD38- B cell %lymphocyte || id:ebi-a-GCST90001444	|| id:ebi-a-GCST90016934	MR Egger	11	0.00144431	0.293049	0.996175	-0.572932	0.57582	1.00145	0.56387	1.77859
	ebi-a-GCST90016934	ebi-a-GCST90001444	CD20- CD38- B cell %lymphocyte || id:ebi-a-GCST90001444	|| id:ebi-a-GCST90016934	Weighted median	11	-0.0651208	0.125945	0.605117	-0.311974	0.181732	0.936954	0.732001	1.19929
	ebi-a-GCST90016934	ebi-a-GCST90002010	HLA DR on monocyte || id:ebi-a-GCST90002010	|| id:ebi-a-GCST90016934	Inverse variance weighted	11	0.0486187	0.104537	0.641869	-0.156273	0.253511	1.04982	0.855325	1.28854
	ebi-a-GCST90016934	ebi-a-GCST90002010	HLA DR on monocyte || id:ebi-a-GCST90002010	|| id:ebi-a-GCST90016934	MR Egger	11	-0.381042	0.303876	0.241455	-0.976639	0.214555	0.683149	0.376575	1.23931
	ebi-a-GCST90016934	ebi-a-GCST90002010	HLA DR on monocyte || id:ebi-a-GCST90002010	|| id:ebi-a-GCST90016934	Weighted median	11	-0.102132	0.147661	0.489149	-0.391547	0.187284	0.902911	0.67601	1.20597
	ebi-a-GCST90016934	ebi-a-GCST90001988	HLA DR on CD14+ CD16- monocyte || id:ebi-a-GCST90001988	|| id:ebi-a-GCST90016934	Inverse variance weighted	11	0.00110969	0.101955	0.991316	-0.198722	0.200941	1.00111	0.819778	1.22255
	ebi-a-GCST90016934	ebi-a-GCST90001988	HLA DR on CD14+ CD16- monocyte || id:ebi-a-GCST90001988	|| id:ebi-a-GCST90016934	MR Egger	11	-0.34499	0.304066	0.28586	-0.940959	0.250978	0.708227	0.390253	1.28528
	ebi-a-GCST90016934	ebi-a-GCST90001988	HLA DR on CD14+ CD16- monocyte || id:ebi-a-GCST90001988	|| id:ebi-a-GCST90016934	Weighted median	11	-0.121624	0.137237	0.375492	-0.390609	0.147361	0.885481	0.676645	1.15877
	ebi-a-GCST90016934	ebi-a-GCST90001940	CD25 on CD39+ activated CD4 regulatory T cell || id:ebi-a-GCST90001940	|| id:ebi-a-GCST90016934	Inverse variance weighted	11	0.144986	0.101252	0.152164	-0.0534681	0.34344	1.15602	0.947936	1.40979
	ebi-a-GCST90016934	ebi-a-GCST90001940	CD25 on CD39+ activated CD4 regulatory T cell || id:ebi-a-GCST90001940	|| id:ebi-a-GCST90016934	MR Egger	11	-0.265339	0.307417	0.410479	-0.867875	0.337198	0.766946	0.419843	1.40102
	ebi-a-GCST90016934	ebi-a-GCST90001940	CD25 on CD39+ activated CD4 regulatory T cell || id:ebi-a-GCST90001940	|| id:ebi-a-GCST90016934	Weighted median	11	0.124865	0.135055	0.355198	-0.139842	0.389573	1.133	0.869495	1.47635
	ebi-a-GCST90016934	ebi-a-GCST90001612	CD8dim T cell %leukocyte || id:ebi-a-GCST90001612	|| id:ebi-a-GCST90016934	Inverse variance weighted	11	0.0533544	0.127639	0.675938	-0.196817	0.303526	1.0548	0.821341	1.35463
	ebi-a-GCST90016934	ebi-a-GCST90001612	CD8dim T cell %leukocyte || id:ebi-a-GCST90001612	|| id:ebi-a-GCST90016934	MR Egger	11	0.43217	0.385044	0.290746	-0.322517	1.18686	1.5406	0.724324	3.27676
	ebi-a-GCST90016934	ebi-a-GCST90001612	CD8dim T cell %leukocyte || id:ebi-a-GCST90001612	|| id:ebi-a-GCST90016934	Weighted median	11	0.0853634	0.133937	0.523904	-0.177154	0.34788	1.08911	0.837651	1.41606
	ebi-a-GCST90016934	ebi-a-GCST90001625	HLA DR+ CD4+ T cell %T cell || id:ebi-a-GCST90001625	|| id:ebi-a-GCST90016934	Inverse variance weighted	11	-0.00715913	0.0863845	0.933951	-0.176473	0.162154	0.992866	0.838222	1.17604
	ebi-a-GCST90016934	ebi-a-GCST90001625	HLA DR+ CD4+ T cell %T cell || id:ebi-a-GCST90001625	|| id:ebi-a-GCST90016934	MR Egger	11	-0.132503	0.261611	0.624689	-0.645261	0.380255	0.8759	0.524526	1.46266
	ebi-a-GCST90016934	ebi-a-GCST90001625	HLA DR+ CD4+ T cell %T cell || id:ebi-a-GCST90001625	|| id:ebi-a-GCST90016934	Weighted median	11	-0.0220207	0.113648	0.846362	-0.244771	0.200729	0.97822	0.782884	1.22229
	ebi-a-GCST90016934	ebi-a-GCST90001766	CD24 on IgD+ CD38- B cell || id:ebi-a-GCST90001766	|| id:ebi-a-GCST90016934	Inverse variance weighted	11	-0.102506	0.0999786	0.305232	-0.298464	0.0934521	0.902573	0.741957	1.09796
	ebi-a-GCST90016934	ebi-a-GCST90001766	CD24 on IgD+ CD38- B cell || id:ebi-a-GCST90001766	|| id:ebi-a-GCST90016934	MR Egger	11	0.238051	0.302728	0.451868	-0.355296	0.831398	1.26877	0.700966	2.29653
	ebi-a-GCST90016934	ebi-a-GCST90001766	CD24 on IgD+ CD38- B cell || id:ebi-a-GCST90001766	|| id:ebi-a-GCST90016934	Weighted median	11	-0.107199	0.1334	0.421633	-0.368663	0.154265	0.898347	0.691658	1.1668
	ebi-a-GCST90016934	ebi-a-GCST90001597	CD8dim T cell %T cell || id:ebi-a-GCST90001597	|| id:ebi-a-GCST90016934	Inverse variance weighted	11	0.0504664	0.136919	0.712437	-0.217896	0.318828	1.05176	0.804209	1.37552
	ebi-a-GCST90016934	ebi-a-GCST90001597	CD8dim T cell %T cell || id:ebi-a-GCST90001597	|| id:ebi-a-GCST90016934	MR Egger	11	0.363764	0.423004	0.412134	-0.465323	1.19285	1.43874	0.627932	3.29647
	ebi-a-GCST90016934	ebi-a-GCST90001597	CD8dim T cell %T cell || id:ebi-a-GCST90001597	|| id:ebi-a-GCST90016934	Weighted median	11	0.0995156	0.14051	0.478793	-0.175884	0.374915	1.10464	0.838715	1.45487
	ebi-a-GCST90016934	ebi-a-GCST90001750	CD20 on IgD+ CD38- unswitched memory B cell || id:ebi-a-GCST90001750	|| id:ebi-a-GCST90016934	Inverse variance weighted	11	0.0888799	0.147124	0.545766	-0.199483	0.377242	1.09295	0.819154	1.45826
	ebi-a-GCST90016934	ebi-a-GCST90001750	CD20 on IgD+ CD38- unswitched memory B cell || id:ebi-a-GCST90001750	|| id:ebi-a-GCST90016934	MR Egger	11	-0.217107	0.456871	0.645961	-1.11257	0.67836	0.804844	0.328712	1.97064
	ebi-a-GCST90016934	ebi-a-GCST90001750	CD20 on IgD+ CD38- unswitched memory B cell || id:ebi-a-GCST90001750	|| id:ebi-a-GCST90016934	Weighted median	11	0.0825005	0.204599	0.686779	-0.318514	0.483515	1.086	0.727229	1.62176
	ebi-a-GCST90016934	ebi-a-GCST90001841	CD3 on Central Memory CD4+ T cell || id:ebi-a-GCST90001841	|| id:ebi-a-GCST90016934	Inverse variance weighted	11	0.165349	0.116566	0.156044	-0.0631202	0.393819	1.1798	0.938831	1.48263
	ebi-a-GCST90016934	ebi-a-GCST90001841	CD3 on Central Memory CD4+ T cell || id:ebi-a-GCST90001841	|| id:ebi-a-GCST90016934	MR Egger	11	0.11714	0.372888	0.760573	-0.613721	0.848	1.12428	0.541333	2.33497
	ebi-a-GCST90016934	ebi-a-GCST90001841	CD3 on Central Memory CD4+ T cell || id:ebi-a-GCST90001841	|| id:ebi-a-GCST90016934	Weighted median	11	0.0691741	0.155886	0.657224	-0.236362	0.37471	1.07162	0.789495	1.45457
	ebi-a-GCST90016934	ebi-a-GCST90001531	CD33dim HLA DR- Absolute Count || id:ebi-a-GCST90001531	|| id:ebi-a-GCST90016934	Inverse variance weighted	11	-0.118114	0.134297	0.37913	-0.381337	0.145108	0.888594	0.682948	1.15616
	ebi-a-GCST90016934	ebi-a-GCST90001531	CD33dim HLA DR- Absolute Count || id:ebi-a-GCST90001531	|| id:ebi-a-GCST90016934	MR Egger	11	0.375892	0.406809	0.379594	-0.421455	1.17324	1.45629	0.656091	3.23244
	ebi-a-GCST90016934	ebi-a-GCST90001531	CD33dim HLA DR- Absolute Count || id:ebi-a-GCST90001531	|| id:ebi-a-GCST90016934	Weighted median	11	-0.135653	0.194814	0.486225	-0.517488	0.246181	0.873145	0.596016	1.27913
	ebi-a-GCST90016934	ebi-a-GCST90001801	CD27 on IgD+ CD38- unswitched memory B cell || id:ebi-a-GCST90001801	|| id:ebi-a-GCST90016934	Inverse variance weighted	11	-0.0931777	0.145885	0.523015	-0.379113	0.192758	0.911032	0.684468	1.21259
	ebi-a-GCST90016934	ebi-a-GCST90001801	CD27 on IgD+ CD38- unswitched memory B cell || id:ebi-a-GCST90001801	|| id:ebi-a-GCST90016934	MR Egger	11	-0.7368	0.409719	0.105673	-1.53985	0.0662484	0.478643	0.214413	1.06849
	ebi-a-GCST90016934	ebi-a-GCST90001801	CD27 on IgD+ CD38- unswitched memory B cell || id:ebi-a-GCST90001801	|| id:ebi-a-GCST90016934	Weighted median	11	-0.0311825	0.190755	0.870149	-0.405062	0.342697	0.969299	0.666935	1.40874
	ebi-a-GCST90016934	ebi-a-GCST90001573	Terminally Differentiated CD4-CD8- T cell %CD4-CD8- T cell || id:ebi-a-GCST90001573	|| id:ebi-a-GCST90016934	Inverse variance weighted	11	-0.0924563	0.101723	0.363403	-0.291834	0.106921	0.911689	0.746893	1.11285
	ebi-a-GCST90016934	ebi-a-GCST90001573	Terminally Differentiated CD4-CD8- T cell %CD4-CD8- T cell || id:ebi-a-GCST90001573	|| id:ebi-a-GCST90016934	MR Egger	11	-0.100121	0.308717	0.753112	-0.705206	0.504964	0.904728	0.494007	1.65693
	ebi-a-GCST90016934	ebi-a-GCST90001573	Terminally Differentiated CD4-CD8- T cell %CD4-CD8- T cell || id:ebi-a-GCST90001573	|| id:ebi-a-GCST90016934	Weighted median	11	0.020461	0.143362	0.886509	-0.260528	0.30145	1.02067	0.770644	1.35182
	ebi-a-GCST90016934	ebi-a-GCST90001414	IgD- CD24- B cell Absolute Count || id:ebi-a-GCST90001414	|| id:ebi-a-GCST90016934	Inverse variance weighted	11	0.187617	0.105602	0.0756252	-0.0193616	0.394596	1.20637	0.980825	1.48379
	ebi-a-GCST90016934	ebi-a-GCST90001414	IgD- CD24- B cell Absolute Count || id:ebi-a-GCST90001414	|| id:ebi-a-GCST90016934	MR Egger	11	0.0325235	0.332564	0.924238	-0.619302	0.684349	1.03306	0.53832	1.98248
	ebi-a-GCST90016934	ebi-a-GCST90001414	IgD- CD24- B cell Absolute Count || id:ebi-a-GCST90001414	|| id:ebi-a-GCST90016934	Weighted median	11	0.110797	0.138836	0.424845	-0.161321	0.382916	1.11717	0.851019	1.46655
	ebi-a-GCST90016934	ebi-a-GCST90001432	Unswitched memory B cell %lymphocyte || id:ebi-a-GCST90001432	|| id:ebi-a-GCST90016934	Inverse variance weighted	11	0.0158032	0.0977638	0.871584	-0.175814	0.20742	1.01593	0.838774	1.2305
	ebi-a-GCST90016934	ebi-a-GCST90001432	Unswitched memory B cell %lymphocyte || id:ebi-a-GCST90001432	|| id:ebi-a-GCST90016934	MR Egger	11	0.243736	0.296012	0.431558	-0.336447	0.823918	1.27601	0.714304	2.27941
	ebi-a-GCST90016934	ebi-a-GCST90001432	Unswitched memory B cell %lymphocyte || id:ebi-a-GCST90001432	|| id:ebi-a-GCST90016934	Weighted median	11	0.099949	0.125731	0.426645	-0.146483	0.346381	1.10511	0.86374	1.41394
	ebi-a-GCST90016934	ebi-a-GCST90001832	CD62L on CD62L+ plasmacytoid Dendritic Cell || id:ebi-a-GCST90001832	|| id:ebi-a-GCST90016934	Inverse variance weighted	11	0.0292199	0.10389	0.778512	-0.174404	0.232844	1.02965	0.839957	1.26218
	ebi-a-GCST90016934	ebi-a-GCST90001832	CD62L on CD62L+ plasmacytoid Dendritic Cell || id:ebi-a-GCST90001832	|| id:ebi-a-GCST90016934	MR Egger	11	0.106035	0.315373	0.744411	-0.512096	0.724166	1.11186	0.599238	2.06301
	ebi-a-GCST90016934	ebi-a-GCST90001832	CD62L on CD62L+ plasmacytoid Dendritic Cell || id:ebi-a-GCST90001832	|| id:ebi-a-GCST90016934	Weighted median	11	-0.0172723	0.134314	0.897677	-0.280527	0.245982	0.982876	0.755385	1.27888
	ebi-a-GCST90016934	ebi-a-GCST90002001	CD64 on CD14- CD16- || id:ebi-a-GCST90002001	|| id:ebi-a-GCST90016934	Inverse variance weighted	11	0.0012497	0.0971761	0.989739	-0.189216	0.191715	1.00125	0.827608	1.21133
	ebi-a-GCST90016934	ebi-a-GCST90002001	CD64 on CD14- CD16- || id:ebi-a-GCST90002001	|| id:ebi-a-GCST90016934	MR Egger	11	0.305218	0.29406	0.326377	-0.271139	0.881575	1.35692	0.76251	2.4147
	ebi-a-GCST90016934	ebi-a-GCST90002001	CD64 on CD14- CD16- || id:ebi-a-GCST90002001	|| id:ebi-a-GCST90016934	Weighted median	11	-0.00471285	0.132816	0.971694	-0.265031	0.255606	0.995298	0.767182	1.29124
	ebi-a-GCST90016934	ebi-a-GCST90001932	CD127 on CD45RA+ CD4+ T cell || id:ebi-a-GCST90001932	|| id:ebi-a-GCST90016934	Inverse variance weighted	11	0.083838	0.109087	0.442164	-0.129972	0.297648	1.08745	0.87812	1.34669
	ebi-a-GCST90016934	ebi-a-GCST90001932	CD127 on CD45RA+ CD4+ T cell || id:ebi-a-GCST90001932	|| id:ebi-a-GCST90016934	MR Egger	11	-0.0854073	0.331369	0.802403	-0.73489	0.564075	0.918138	0.479558	1.75782
	ebi-a-GCST90016934	ebi-a-GCST90001932	CD127 on CD45RA+ CD4+ T cell || id:ebi-a-GCST90001932	|| id:ebi-a-GCST90016934	Weighted median	11	0.0515784	0.151307	0.733189	-0.244982	0.348139	1.05293	0.782718	1.41643
	ebi-a-GCST90016934	ebi-a-GCST90001489	CD39+ activated CD4 regulatory T cell Absolute Count || id:ebi-a-GCST90001489	|| id:ebi-a-GCST90016934	Inverse variance weighted	11	0.0934802	0.102051	0.359661	-0.10654	0.293501	1.09799	0.898939	1.34111
	ebi-a-GCST90016934	ebi-a-GCST90001489	CD39+ activated CD4 regulatory T cell Absolute Count || id:ebi-a-GCST90001489	|| id:ebi-a-GCST90016934	MR Egger	11	0.296752	0.31545	0.371407	-0.321529	0.915033	1.34548	0.725039	2.49686
	ebi-a-GCST90016934	ebi-a-GCST90001489	CD39+ activated CD4 regulatory T cell Absolute Count || id:ebi-a-GCST90001489	|| id:ebi-a-GCST90016934	Weighted median	11	0.0619534	0.142378	0.663467	-0.217108	0.341015	1.06391	0.804843	1.40637
	ebi-a-GCST90016934	ebi-a-GCST90001896	CD28 on CD28+ CD45RA+ CD8+ T cell || id:ebi-a-GCST90001896	|| id:ebi-a-GCST90016934	Inverse variance weighted	11	0.133664	0.110946	0.228295	-0.083791	0.351119	1.14301	0.919623	1.42066
	ebi-a-GCST90016934	ebi-a-GCST90001896	CD28 on CD28+ CD45RA+ CD8+ T cell || id:ebi-a-GCST90001896	|| id:ebi-a-GCST90016934	MR Egger	11	0.0942026	0.337125	0.786231	-0.566562	0.754967	1.09878	0.567473	2.12754
	ebi-a-GCST90016934	ebi-a-GCST90001896	CD28 on CD28+ CD45RA+ CD8+ T cell || id:ebi-a-GCST90001896	|| id:ebi-a-GCST90016934	Weighted median	11	0.238492	0.15061	0.113305	-0.0567029	0.533688	1.26933	0.944875	1.70521
	ebi-a-GCST90016934	ebi-a-GCST90001985	CD40 on monocytes || id:ebi-a-GCST90001985	|| id:ebi-a-GCST90016934	Inverse variance weighted	11	-0.0801764	0.100306	0.424104	-0.276776	0.116423	0.922954	0.758225	1.12347
	ebi-a-GCST90016934	ebi-a-GCST90001985	CD40 on monocytes || id:ebi-a-GCST90001985	|| id:ebi-a-GCST90016934	MR Egger	11	0.0361313	0.303569	0.907873	-0.558864	0.631126	1.03679	0.571859	1.87973
	ebi-a-GCST90016934	ebi-a-GCST90001985	CD40 on monocytes || id:ebi-a-GCST90001985	|| id:ebi-a-GCST90016934	Weighted median	11	-0.125056	0.138283	0.365812	-0.396091	0.145979	0.882448	0.672945	1.15717
	ebi-a-GCST90016934	ebi-a-GCST90001578	Transitional B cell %lymphocyte || id:ebi-a-GCST90001578	|| id:ebi-a-GCST90016934	Inverse variance weighted	11	0.220768	0.113703	0.052183	-0.00208976	0.443625	1.24703	0.997912	1.55835
	ebi-a-GCST90016934	ebi-a-GCST90001578	Transitional B cell %lymphocyte || id:ebi-a-GCST90001578	|| id:ebi-a-GCST90016934	MR Egger	11	-0.159269	0.337199	0.647934	-0.820178	0.50164	0.852767	0.440353	1.65143
	ebi-a-GCST90016934	ebi-a-GCST90001578	Transitional B cell %lymphocyte || id:ebi-a-GCST90001578	|| id:ebi-a-GCST90016934	Weighted median	11	0.13139	0.13216	0.320135	-0.127642	0.390423	1.14041	0.880168	1.47761
	ebi-a-GCST90016934	ebi-a-GCST90002081	SSC-A on CD4+ T cell || id:ebi-a-GCST90002081	|| id:ebi-a-GCST90016934	Inverse variance weighted	11	0.015996	0.112331	0.886763	-0.204172	0.236164	1.01612	0.815322	1.26638
	ebi-a-GCST90016934	ebi-a-GCST90002081	SSC-A on CD4+ T cell || id:ebi-a-GCST90002081	|| id:ebi-a-GCST90016934	MR Egger	11	0.315362	0.343011	0.381871	-0.35694	0.987664	1.37076	0.699815	2.68495
	ebi-a-GCST90016934	ebi-a-GCST90002081	SSC-A on CD4+ T cell || id:ebi-a-GCST90002081	|| id:ebi-a-GCST90016934	Weighted median	11	0.0364237	0.14471	0.801272	-0.247207	0.320055	1.0371	0.780979	1.3772
	ebi-a-GCST90016934	ebi-a-GCST90001536	CD45RA- CD4+ T cell %T cell || id:ebi-a-GCST90001536	|| id:ebi-a-GCST90016934	Inverse variance weighted	11	-0.0410029	0.0955659	0.667884	-0.228312	0.146306	0.959826	0.795876	1.15755
	ebi-a-GCST90016934	ebi-a-GCST90001536	CD45RA- CD4+ T cell %T cell || id:ebi-a-GCST90001536	|| id:ebi-a-GCST90016934	MR Egger	11	-0.0995428	0.290041	0.739327	-0.668024	0.468938	0.905251	0.512721	1.5983
	ebi-a-GCST90016934	ebi-a-GCST90001536	CD45RA- CD4+ T cell %T cell || id:ebi-a-GCST90001536	|| id:ebi-a-GCST90016934	Weighted median	11	-0.118247	0.124716	0.343064	-0.362691	0.126197	0.888476	0.695801	1.13451
	ebi-a-GCST90016934	ebi-a-GCST90001821	IgD on IgD+ CD24- B cell || id:ebi-a-GCST90001821	|| id:ebi-a-GCST90016934	Inverse variance weighted	11	-0.045205	0.0999039	0.65092	-0.241017	0.150607	0.955802	0.785829	1.16254
	ebi-a-GCST90016934	ebi-a-GCST90001821	IgD on IgD+ CD24- B cell || id:ebi-a-GCST90001821	|| id:ebi-a-GCST90016934	MR Egger	11	0.013428	0.302497	0.965562	-0.579465	0.606322	1.01352	0.560198	1.83367
	ebi-a-GCST90016934	ebi-a-GCST90001821	IgD on IgD+ CD24- B cell || id:ebi-a-GCST90001821	|| id:ebi-a-GCST90016934	Weighted median	11	-0.0266428	0.124189	0.83013	-0.270052	0.216767	0.973709	0.763339	1.24205
	ebi-a-GCST90016934	ebi-a-GCST90001651	Granulocyte Absolute Count || id:ebi-a-GCST90001651	|| id:ebi-a-GCST90016934	Inverse variance weighted	11	-0.0526866	0.0996309	0.596932	-0.247963	0.14259	0.948677	0.780389	1.15326
	ebi-a-GCST90016934	ebi-a-GCST90001651	Granulocyte Absolute Count || id:ebi-a-GCST90001651	|| id:ebi-a-GCST90016934	MR Egger	11	0.414792	0.30188	0.20268	-0.176893	1.00648	1.51406	0.837869	2.73595
	ebi-a-GCST90016934	ebi-a-GCST90001651	Granulocyte Absolute Count || id:ebi-a-GCST90001651	|| id:ebi-a-GCST90016934	Weighted median	11	-0.0368811	0.131403	0.778962	-0.294431	0.220669	0.963791	0.744955	1.24691
	ebi-a-GCST90016934	ebi-a-GCST90001435	Plasma Blast-Plasma Cell %lymphocyte || id:ebi-a-GCST90001435	|| id:ebi-a-GCST90016934	Inverse variance weighted	11	0.104999	0.130233	0.420105	-0.150258	0.360257	1.11071	0.860486	1.4337
	ebi-a-GCST90016934	ebi-a-GCST90001435	Plasma Blast-Plasma Cell %lymphocyte || id:ebi-a-GCST90001435	|| id:ebi-a-GCST90016934	MR Egger	11	-0.167018	0.404389	0.689263	-0.959621	0.625585	0.846184	0.383038	1.86934
	ebi-a-GCST90016934	ebi-a-GCST90001435	Plasma Blast-Plasma Cell %lymphocyte || id:ebi-a-GCST90001435	|| id:ebi-a-GCST90016934	Weighted median	11	0.138737	0.137138	0.311701	-0.130054	0.407527	1.14882	0.878048	1.5031
	ebi-a-GCST90016934	ebi-a-GCST90002117	HLA DR on HLA DR+ Natural Killer || id:ebi-a-GCST90002117	|| id:ebi-a-GCST90016934	Inverse variance weighted	11	-0.00544997	0.109707	0.960379	-0.220476	0.209576	0.994565	0.802137	1.23316
	ebi-a-GCST90016934	ebi-a-GCST90002117	HLA DR on HLA DR+ Natural Killer || id:ebi-a-GCST90002117	|| id:ebi-a-GCST90016934	MR Egger	11	0.161972	0.332568	0.637876	-0.489861	0.813805	1.17583	0.612711	2.25648
	ebi-a-GCST90016934	ebi-a-GCST90002117	HLA DR on HLA DR+ Natural Killer || id:ebi-a-GCST90002117	|| id:ebi-a-GCST90016934	Weighted median	11	0.034029	0.147275	0.817271	-0.254631	0.322689	1.03461	0.775202	1.38084
	ebi-a-GCST90016934	ebi-a-GCST90002029	CD39 on CD39+ CD8+ T cell || id:ebi-a-GCST90002029	|| id:ebi-a-GCST90016934	Inverse variance weighted	11	0.0699839	0.108432	0.518655	-0.142542	0.28251	1.07249	0.867151	1.32645
	ebi-a-GCST90016934	ebi-a-GCST90002029	CD39 on CD39+ CD8+ T cell || id:ebi-a-GCST90002029	|| id:ebi-a-GCST90016934	MR Egger	11	0.0260728	0.329172	0.938601	-0.619105	0.671251	1.02642	0.538426	1.95668
	ebi-a-GCST90016934	ebi-a-GCST90002029	CD39 on CD39+ CD8+ T cell || id:ebi-a-GCST90002029	|| id:ebi-a-GCST90016934	Weighted median	11	0.0833889	0.145447	0.566423	-0.201687	0.368465	1.08696	0.81735	1.44551
	ebi-a-GCST90016934	ebi-a-GCST90001495	CD39+ secreting CD4 regulatory T cell Absolute Count || id:ebi-a-GCST90001495	|| id:ebi-a-GCST90016934	Inverse variance weighted	11	0.0666541	0.132468	0.614845	-0.192984	0.326292	1.06893	0.824495	1.38582
	ebi-a-GCST90016934	ebi-a-GCST90001495	CD39+ secreting CD4 regulatory T cell Absolute Count || id:ebi-a-GCST90001495	|| id:ebi-a-GCST90016934	MR Egger	11	0.0871977	0.42372	0.841534	-0.743293	0.917688	1.09111	0.475545	2.5035
	ebi-a-GCST90016934	ebi-a-GCST90001495	CD39+ secreting CD4 regulatory T cell Absolute Count || id:ebi-a-GCST90001495	|| id:ebi-a-GCST90016934	Weighted median	11	0.0293451	0.151511	0.846424	-0.267616	0.326306	1.02978	0.765202	1.38584
	ebi-a-GCST90016934	ebi-a-GCST90001422	CD20- CD38- B cell %B cell || id:ebi-a-GCST90001422	|| id:ebi-a-GCST90016934	Inverse variance weighted	11	-0.128814	0.09649	0.181878	-0.317934	0.0603068	0.879138	0.727651	1.06216
	ebi-a-GCST90016934	ebi-a-GCST90001422	CD20- CD38- B cell %B cell || id:ebi-a-GCST90001422	|| id:ebi-a-GCST90016934	MR Egger	11	0.022455	0.292128	0.940411	-0.550116	0.595026	1.02271	0.576883	1.81308
	ebi-a-GCST90016934	ebi-a-GCST90001422	CD20- CD38- B cell %B cell || id:ebi-a-GCST90001422	|| id:ebi-a-GCST90016934	Weighted median	11	-0.116359	0.128033	0.363442	-0.367303	0.134584	0.890155	0.6926	1.14406
	ebi-a-GCST90016934	ebi-a-GCST90001640	CD3- lymphocyte %lymphocyte || id:ebi-a-GCST90001640	|| id:ebi-a-GCST90016934	Inverse variance weighted	6	0.0078716	0.133644	0.953032	-0.254071	0.269815	1.0079	0.775636	1.30972
	ebi-a-GCST90016934	ebi-a-GCST90001640	CD3- lymphocyte %lymphocyte || id:ebi-a-GCST90001640	|| id:ebi-a-GCST90016934	MR Egger	6	-0.623915	0.530441	0.304729	-1.66358	0.415749	0.535843	0.18946	1.51551
	ebi-a-GCST90016934	ebi-a-GCST90001640	CD3- lymphocyte %lymphocyte || id:ebi-a-GCST90001640	|| id:ebi-a-GCST90016934	Weighted median	6	-0.0403973	0.159926	0.800577	-0.353852	0.273057	0.960408	0.701979	1.31398
	ebi-a-GCST90016934	ebi-a-GCST90001461	Dendritic Cell Absolute Count || id:ebi-a-GCST90001461	|| id:ebi-a-GCST90016934	Inverse variance weighted	11	0.0610444	0.120411	0.612178	-0.174961	0.29705	1.06295	0.839489	1.34588
	ebi-a-GCST90016934	ebi-a-GCST90001461	Dendritic Cell Absolute Count || id:ebi-a-GCST90001461	|| id:ebi-a-GCST90016934	MR Egger	11	0.0488913	0.385044	0.901751	-0.705796	0.803578	1.05011	0.493716	2.23352
	ebi-a-GCST90016934	ebi-a-GCST90001461	Dendritic Cell Absolute Count || id:ebi-a-GCST90001461	|| id:ebi-a-GCST90016934	Weighted median	11	0.01758	0.148881	0.906004	-0.274227	0.309387	1.01774	0.760159	1.36259
genus Defluviitaleaceae UCG011	ebi-a-GCST90016986	ebi-a-GCST90002112	HLA DR on CD33- HLA DR+ || id:ebi-a-GCST90002112	|| id:ebi-a-GCST90016986	Inverse variance weighted	9	-0.133485	0.150429	0.374882	-0.428325	0.161355	0.87504	0.651599	1.1751
	ebi-a-GCST90016986	ebi-a-GCST90002112	HLA DR on CD33- HLA DR+ || id:ebi-a-GCST90002112	|| id:ebi-a-GCST90016986	MR Egger	9	0.149574	0.480631	0.764709	-0.792463	1.09161	1.16134	0.452728	2.97907
	ebi-a-GCST90016986	ebi-a-GCST90002112	HLA DR on CD33- HLA DR+ || id:ebi-a-GCST90002112	|| id:ebi-a-GCST90016986	Weighted median	9	-0.179029	0.202928	0.377652	-0.576768	0.218709	0.836081	0.561711	1.24447
	ebi-a-GCST90016986	ebi-a-GCST90002105	HLA DR on plasmacytoid Dendritic Cell || id:ebi-a-GCST90002105	|| id:ebi-a-GCST90016986	Inverse variance weighted	9	-0.0605814	0.11275	0.591054	-0.281571	0.160408	0.941217	0.754598	1.17399
	ebi-a-GCST90016986	ebi-a-GCST90002105	HLA DR on plasmacytoid Dendritic Cell || id:ebi-a-GCST90002105	|| id:ebi-a-GCST90016986	MR Egger	9	-0.0718459	0.360351	0.847635	-0.778133	0.634442	0.930674	0.459262	1.88597
[truncated: 328 more rows]

## Sheet: mediator analysis
Outcome	Exposure		Mediator		Step 1									Step 2									Proportion of intermediary effect(%)
[truncated: 13 more rows]
